# Supplementary material for: Chromosome-Scale Genome Assembly and Characterization of Top-Quality Japanese Green Tea Cultivar ‘Seimei’
Source: Plant Cell Physiol. 2024 May 27;65(8):1271–84. doi: 10.1093/pcp/pcae060 (PMC11369818; doi:10.1093/pcp/pcae060)
Supplement: pcae060_Supp [file pcae060_supp.zip]

Archive with 3 entries (3 files):
- suppl_data/pcp-2024-e-00100-File007.pdf
- suppl_data/pcp-2024-e-00100-File008.xlsx
- suppl_data/pcp-2024-e-00100-File009.pdf
