# Supplementary material for: Chromosome-Scale Genome Assembly and Characterization of Top-Quality Japanese Green Tea Cultivar ‘Seimei’
Source: Plant Cell Physiol. 2024 May 27;65(8):1271–84. doi: 10.1093/pcp/pcae060 (PMC11369818; doi:10.1093/pcp/pcae060)
Supplement: pcae060_Supp [file pcae060_supp.zip › suppl_data/pcp-2024-e-00100-File008.xlsx]

## Sheet: Table S8
Supplementary Table S8. The 5003 genes that may have been subjected to artificial selection during the breeding of Japanese green tea cultivars.
Gene ID	Position	Strand	TPM_YoungShoots	TPM_MatureLeaves	TPM_Roots	IPR_domain	IPR_GO	CSS_homolog	CSS_GO	CSS_KEGG	CSS_KEGG_CLASS	CSS_Pfam	CSS_TrEMBL	CSS_nr	Camellia_homolog	Camellia_desc	Sprot_homolog	Sprot_desc	TrEMBL_homolog	TrEMBL_desc	KO	mean_FSTa	min_FSTa	max_FSTa	mean_Pi_pop1b	min_Pi_pop1b	max_Pi_pop1b	mean_Pi_pop2c	min_Pi_pop2c	max_Pi_pop2c
CsSME01G095600	Chr1:36330084-36331406	-	0.108978	0	0	SAM dependent carboxyl methyltransferase (IPR005299), S-adenosyl-L-methionine-dependent methyltransferase superfamily (IPR029063), Methyltransferase, alpha-helical capping domain (IPR042086)	molecular_function: methyltransferase activity (GO:0008168)	CSS0032602.3 (87.9%, 2.74e-98)	Molecular Function: methyltransferase activity (GO:0008168);; Biological Process: alkaloid metabolic process (GO:0009820);; Biological Process: methylation (GO:0032259);;	K08241|2.80277e-131|tcc:TCM_042576|K08241 jasmonate O-methyltransferase [EC:2.1.1.141] | (RefSeq) S-adenosyl-L-methionine-dependent methyltransferases superfamily protein	--	SAM dependent carboxyl methyltransferase	Caffeine synthase 2 {ECO:0000313|EMBL:AFV99129.1} OS=Camellia sinensis (Tea) PE=4 SV=1	RecName: Full=Probable caffeine synthase 2 [Camellia sinensis]	tr|A0A4S4F2D2|A0A4S4F2D2_CAMSI (98.8%, 4.00e-112)	Jasmonate O-methyltransferase OS=Camellia sinensis var. sinensis OX=542762 GN=TEA_008928 PE=3 SV=1	sp|A0A0S2PM92|TCS1F_CAMCR (92.7%, 3.02e-105)	Caffeine synthase 1 OS=Camellia crassicolumna OX=1407748 GN=TCS1F PE=1 SV=1	tr|A0A4S4F2D2|A0A4S4F2D2_CAMSI (98.8%, 8.79e-110)	Jasmonate O-methyltransferase OS=Camellia sinensis var. sinensis OX=542762 GN=TEA_008928 PE=3 SV=1	-	0.180719	0.164233	0.224249	0.0059388	0.00526464	0.00635106	0.0086868	0.00820902	0.00925371
CsSME01G095700	Chr1:36474905-36481624	-	259.623	48.5741	190.826	SAM dependent carboxyl methyltransferase (IPR005299), S-adenosyl-L-methionine-dependent methyltransferase superfamily (IPR029063), Methyltransferase, alpha-helical capping domain (IPR042086)	molecular_function: methyltransferase activity (GO:0008168)	CSS0032602.3 (88.7%, 2.25e-234)	Molecular Function: methyltransferase activity (GO:0008168);; Biological Process: alkaloid metabolic process (GO:0009820);; Biological Process: methylation (GO:0032259);;	K08241|2.80277e-131|tcc:TCM_042576|K08241 jasmonate O-methyltransferase [EC:2.1.1.141] | (RefSeq) S-adenosyl-L-methionine-dependent methyltransferases superfamily protein	--	SAM dependent carboxyl methyltransferase	Caffeine synthase 2 {ECO:0000313|EMBL:AFV99129.1} OS=Camellia sinensis (Tea) PE=4 SV=1	RecName: Full=Probable caffeine synthase 2 [Camellia sinensis]	sp|Q9FZN8|TCS1_CAMSI (100%, 7.79e-271)	3,7-dimethylxanthine N-methyltransferase TCS1 OS=Camellia sinensis OX=4442 GN=TCS1 PE=1 SV=1	sp|Q9FZN8|TCS1_CAMSI (100%, 4.49e-271)	3,7-dimethylxanthine N-methyltransferase TCS1 OS=Camellia sinensis OX=4442 GN=TCS1 PE=1 SV=1	tr|A0A7J7I3W0|A0A7J7I3W0_CAMSI (91.8%, 9.82e-242)	Caffeine synthase OS=Camellia sinensis OX=4442 GN=HYC85_000303 PE=3 SV=1	SAMT; salicylate 1-O-methyltransferase [EC:2.1.1.274] (K21483)	0.187998	0.164233	0.244688	0.005817	0.00485139	0.00635106	0.0087388	0.00820902	0.00940782
CsSME01G095800	Chr1:36556405-36562507	+	3.37307	0	1.07397	Tetratricopeptide-like helical domain superfamily (IPR011990), TRAPP III complex, Trs85 (IPR024420)	molecular_function: protein binding (GO:0005515)	CSS0042424.1 (100%, 2.64e-147)	Biological Process: vegetative to reproductive phase transition of meristem (GO:0010228);; Biological Process: protein desumoylation (GO:0016926);; Biological Process: hydrogen peroxide biosynthetic process (GO:0050665);;	K20305|2.11056e-92|spen:107007846|K20305 trafficking protein particle complex subunit 8 | (RefSeq) trafficking protein particle complex subunit 8	Cell cycle control, cell division, chromosome partitioning	ER-Golgi trafficking TRAPP I complex 85 kDa subunit	Coffea canephora DH200=94 genomic scaffold, scaffold_45 {ECO:0000313|EMBL:CDP10589.1} OS=Coffea canephora (Robusta coffee) PE=4 SV=1	PREDICTED: trafficking protein particle complex subunit 8 isoform X4 [Nicotiana sylvestris]	tr|A0A7J7GZV3|A0A7J7GZV3_CAMSI (97.4%, 5.30e-109)	TPR_REGION domain-containing protein OS=Camellia sinensis OX=4442 GN=HYC85_019035 PE=4 SV=1	-	-	tr|A0A7J7GZV3|A0A7J7GZV3_CAMSI (97.4%, 1.16e-106)	TPR_REGION domain-containing protein OS=Camellia sinensis OX=4442 GN=HYC85_019035 PE=4 SV=1	-	0.197101	0.164233	0.259279	0.0056293	0.00447441	0.00632884	0.0088118	0.00820902	0.00969819
CsSME01G095900	Chr1:36706249-36715758	+	17.7314	0.057403	13.058	SAM dependent carboxyl methyltransferase (IPR005299), S-adenosyl-L-methionine-dependent methyltransferase superfamily (IPR029063), Methyltransferase, alpha-helical capping domain (IPR042086)	molecular_function: methyltransferase activity (GO:0008168)	CSS0032602.3 (99.5%, 6.38e-265)	Molecular Function: methyltransferase activity (GO:0008168);; Biological Process: alkaloid metabolic process (GO:0009820);; Biological Process: methylation (GO:0032259);;	K08241|2.80277e-131|tcc:TCM_042576|K08241 jasmonate O-methyltransferase [EC:2.1.1.141] | (RefSeq) S-adenosyl-L-methionine-dependent methyltransferases superfamily protein	--	SAM dependent carboxyl methyltransferase	Caffeine synthase 2 {ECO:0000313|EMBL:AFV99129.1} OS=Camellia sinensis (Tea) PE=4 SV=1	RecName: Full=Probable caffeine synthase 2 [Camellia sinensis]	sp|Q68CM3|TCS2_CAMSI (100%, 7.44e-267)	Probable caffeine synthase 2 OS=Camellia sinensis OX=4442 GN=TCS2 PE=2 SV=1	sp|Q68CM3|TCS2_CAMSI (100%, 4.29e-267)	Probable caffeine synthase 2 OS=Camellia sinensis OX=4442 GN=TCS2 PE=2 SV=1	tr|A0A7J7I6D4|A0A7J7I6D4_CAMSI (93.9%, 1.43e-243)	Caffeine synthase OS=Camellia sinensis OX=4442 GN=HYC85_000907 PE=3 SV=1	SAMT; salicylate 1-O-methyltransferase [EC:2.1.1.274] (K21483)	0.218752	0.16923	0.2798	0.005277	0.00437495	0.00632884	0.0091922	0.00820902	0.0103468
CsSME01G096000	Chr1:36778317-36789853	+	0	0	1.44042	Aminotransferase-like, plant mobile domain (IPR019557)	-	CSS0001343.1 (77.4%, 1.34e-121)	--	--	--	Plant mobile domain	Putative uncharacterized protein {ECO:0000313|EMBL:CAN81672.1} OS=Vitis vinifera (Grape) PE=4 SV=1	PREDICTED: uncharacterized protein LOC100243242 isoform X1 [Vitis vinifera]	tr|A0A7J7FVV5|A0A7J7FVV5_CAMSI (76.7%, 1.16e-117)	PMD domain-containing protein OS=Camellia sinensis OX=4442 GN=HYC85_028643 PE=4 SV=1	sp|F4IFD0|MAIL2_ARATH (35.2%, 1.92e-20)	Protein MAIN-LIKE 2 OS=Arabidopsis thaliana OX=3702 GN=At2g04865 PE=1 SV=1	tr|A0A7J7FVV5|A0A7J7FVV5_CAMSI (76.7%, 2.55e-115)	PMD domain-containing protein OS=Camellia sinensis OX=4442 GN=HYC85_028643 PE=4 SV=1	-	0.218752	0.16923	0.2798	0.005277	0.00437495	0.00632884	0.0091922	0.00820902	0.0103468
CsSME01G096100	Chr1:36939299-36940534	+	0.094693	0	0	SAM dependent carboxyl methyltransferase (IPR005299), S-adenosyl-L-methionine-dependent methyltransferase superfamily (IPR029063), Methyltransferase, alpha-helical capping domain (IPR042086)	molecular_function: methyltransferase activity (GO:0008168)	CSS0032602.3 (92.7%, 3.71e-147)	Molecular Function: methyltransferase activity (GO:0008168);; Biological Process: alkaloid metabolic process (GO:0009820);; Biological Process: methylation (GO:0032259);;	K08241|2.80277e-131|tcc:TCM_042576|K08241 jasmonate O-methyltransferase [EC:2.1.1.141] | (RefSeq) S-adenosyl-L-methionine-dependent methyltransferases superfamily protein	--	SAM dependent carboxyl methyltransferase	Caffeine synthase 2 {ECO:0000313|EMBL:AFV99129.1} OS=Camellia sinensis (Tea) PE=4 SV=1	RecName: Full=Probable caffeine synthase 2 [Camellia sinensis]	tr|A0A4S4ES90|A0A4S4ES90_CAMSI (97.3%, 1.32e-155)	Caffeine synthase OS=Camellia sinensis var. sinensis OX=542762 GN=TEA_025014 PE=3 SV=1	sp|Q2HXI7|ICS2_CAMIR (93.6%, 9.87e-149)	Probable methyltransferase ICS2 OS=Camellia irrawadiensis OX=153142 GN=ICS2 PE=2 SV=1	tr|A0A4S4ES90|A0A4S4ES90_CAMSI (97.3%, 2.90e-153)	Caffeine synthase OS=Camellia sinensis var. sinensis OX=542762 GN=TEA_025014 PE=3 SV=1	SAMT; salicylate 1-O-methyltransferase [EC:2.1.1.274] (K21483)	0.239931	0.173944	0.2798	0.0049118	0.00430873	0.00578776	0.0095043	0.00820902	0.0103468
CsSME01G096200	Chr1:37034110-37036495	+	0	0	0	SAM dependent carboxyl methyltransferase (IPR005299), S-adenosyl-L-methionine-dependent methyltransferase superfamily (IPR029063), Methyltransferase, alpha-helical capping domain (IPR042086)	molecular_function: methyltransferase activity (GO:0008168)	CSS0032602.3 (80.1%, 8.25e-185)	Molecular Function: methyltransferase activity (GO:0008168);; Biological Process: alkaloid metabolic process (GO:0009820);; Biological Process: methylation (GO:0032259);;	K08241|2.80277e-131|tcc:TCM_042576|K08241 jasmonate O-methyltransferase [EC:2.1.1.141] | (RefSeq) S-adenosyl-L-methionine-dependent methyltransferases superfamily protein	--	SAM dependent carboxyl methyltransferase	Caffeine synthase 2 {ECO:0000313|EMBL:AFV99129.1} OS=Camellia sinensis (Tea) PE=4 SV=1	RecName: Full=Probable caffeine synthase 2 [Camellia sinensis]	sp|Q2HXI7|ICS2_CAMIR (80.7%, 3.79e-186)	Probable methyltransferase ICS2 OS=Camellia irrawadiensis OX=153142 GN=ICS2 PE=2 SV=1	sp|Q2HXI7|ICS2_CAMIR (80.7%, 2.19e-186)	Probable methyltransferase ICS2 OS=Camellia irrawadiensis OX=153142 GN=ICS2 PE=2 SV=1	tr|A0A4S4DZZ6|A0A4S4DZZ6_CAMSI (90.9%, 4.27e-183)	Caffeine synthase OS=Camellia sinensis var. sinensis OX=542762 GN=TEA_011292 PE=3 SV=1	SAMT; salicylate 1-O-methyltransferase [EC:2.1.1.274] (K21483)	0.250064	0.184249	0.2798	0.0047558	0.00422724	0.00573946	0.0097016	0.00866848	0.0103468
CsSME01G096300	Chr1:37614001-37617630	-	252.523	35.7774	402.589	Major intrinsic protein (IPR000425), Major intrinsic protein, conserved site (IPR022357), Aquaporin-like (IPR023271), Aquaporin transporter (IPR034294)	biological_process: transmembrane transport (GO:0055085), cellular_component: membrane (GO:0016020), molecular_function: channel activity (GO:0015267)	CSS0002218.1 (94.4%, 1.43e-199)	Molecular Function: transporter activity (GO:0005215);; Biological Process: transport (GO:0006810);; Cellular Component: integral component of membrane (GO:0016021);;	K09872|0|gra:105789119|K09872 aquaporin PIP | (RefSeq) aquaporin PIP1-3	Carbohydrate transport and metabolism	Major intrinsic protein	Aquaporin protein AQU17 {ECO:0000313|EMBL:AGG39695.1} OS=Camellia sinensis (Tea) PE=2 SV=1	aquaporin protein AQU17 [Camellia sinensis]	tr|L7YCG4|L7YCG4_CAMSI (100%, 4.16e-211)	Aquaporin protein 3 OS=Camellia sinensis OX=4442 PE=2 SV=1	sp|Q39196|PIP14_ARATH (87.5%, 8.32e-187)	Probable aquaporin PIP1-4 OS=Arabidopsis thaliana OX=3702 GN=PIP1.4 PE=1 SV=1	tr|L7YCG4|L7YCG4_CAMSI (100%, 9.14e-209)	Aquaporin protein 3 OS=Camellia sinensis OX=4442 PE=2 SV=1	-	0.251218	0.195259	0.2798	0.0047104	0.00422724	0.00565201	0.0103002	0.009822	0.01077
CsSME01G096400	Chr1:37623448-37623771	+	0	0	0	Protein kinase domain (IPR000719), Serine-threonine/tyrosine-protein kinase, catalytic domain (IPR001245), Protein kinase-like domain superfamily (IPR011009)	biological_process: protein phosphorylation (GO:0006468), molecular_function: ATP binding (GO:0005524), molecular_function: protein kinase activity (GO:0004672)	CSS0031218.1 (84.7%, 7.80e-43)	Molecular Function: protein serine/threonine kinase activity (GO:0004674);; Molecular Function: ATP binding (GO:0005524);; Cellular Component: Golgi apparatus (GO:0005794);; Cellular Component: plasma membrane (GO:0005886);; Biological Process: protein phosphorylation (GO:0006468);; Cellular Component: plasmodesma (GO:0009506);; Cellular Component: integral component of membrane (GO:0016021);;	--	--	Protein kinase domain	Coffea canephora DH200=94 genomic scaffold, scaffold_95 {ECO:0000313|EMBL:CDP15110.1} OS=Coffea canephora (Robusta coffee) PE=4 SV=1	PREDICTED: probable receptor protein kinase TMK1 [Nicotiana tomentosiformis]	tr|A0A4S4DDW1|A0A4S4DDW1_CAMSI (89.4%, 3.45e-44)	Protein kinase domain-containing protein OS=Camellia sinensis var. sinensis OX=542762 GN=TEA_006902 PE=3 SV=1	sp|Q9LK43|TMK4_ARATH (82.4%, 7.36e-42)	Receptor-like kinase TMK4 OS=Arabidopsis thaliana OX=3702 GN=TMK4 PE=1 SV=1	tr|Q0WNG9|Q0WNG9_ARATH (82.4%, 3.78e-42)	Putative receptor-like kinase OS=Arabidopsis thaliana OX=3702 GN=At3g23750 PE=2 SV=1	-	0.251218	0.195259	0.2798	0.0047104	0.00422724	0.00565201	0.0103002	0.009822	0.01077
CsSME01G096500	Chr1:37672128-37676916	-	0	0	2.56213	SAM dependent carboxyl methyltransferase (IPR005299), S-adenosyl-L-methionine-dependent methyltransferase superfamily (IPR029063), Methyltransferase, alpha-helical capping domain (IPR042086)	molecular_function: methyltransferase activity (GO:0008168)	CSS0032602.3 (88.5%, 7.30e-237)	Molecular Function: methyltransferase activity (GO:0008168);; Biological Process: alkaloid metabolic process (GO:0009820);; Biological Process: methylation (GO:0032259);;	K08241|2.80277e-131|tcc:TCM_042576|K08241 jasmonate O-methyltransferase [EC:2.1.1.141] | (RefSeq) S-adenosyl-L-methionine-dependent methyltransferases superfamily protein	--	SAM dependent carboxyl methyltransferase	Caffeine synthase 2 {ECO:0000313|EMBL:AFV99129.1} OS=Camellia sinensis (Tea) PE=4 SV=1	RecName: Full=Probable caffeine synthase 2 [Camellia sinensis]	sp|L0BUM3|TCS5_CAMSI (100%, 9.43e-268)	Probable caffeine synthase 5 OS=Camellia sinensis OX=4442 GN=TCS5 PE=3 SV=1	sp|L0BUM3|TCS5_CAMSI (100%, 5.44e-268)	Probable caffeine synthase 5 OS=Camellia sinensis OX=4442 GN=TCS5 PE=3 SV=1	tr|B6ZGN6|B6ZGN6_9ERIC (89.3%, 5.14e-234)	Theobromine synthase OS=Camellia japonica OX=4443 GN=CjCS1 PE=2 SV=1	SAMT; salicylate 1-O-methyltransferase [EC:2.1.1.274] (K21483)	0.251218	0.195259	0.2798	0.0047104	0.00422724	0.00565201	0.0103002	0.009822	0.01077
CsSME01G096600	Chr1:37684187-37705680	+	6.72585	0	0.45252	Eukaryotic translation initiation factor 3 subunit M eIF3m/COP9 signalosome complex subunit 7 COPS7 (IPR045237)	-	CSS0044756.1 (74.7%, 7.49e-29)	Cellular Component: cytoplasm (GO:0005737);; Cellular Component: COP9 signalosome (GO:0008180);; Biological Process: COP9 signalosome assembly (GO:0010387);; Biological Process: protein deneddylation (GO:0010388);;	K12180|6.84396e-156|jcu:105643219|K12180 COP9 signalosome complex subunit 7 | (RefSeq) COP9 signalosome complex subunit 7	--	PCI domain	Uncharacterized protein {ECO:0000313|EMBL:KDP28856.1} OS=Jatropha curcas (Barbados nut) PE=4 SV=1	PREDICTED: COP9 signalosome complex subunit 7 isoform X1 [Nicotiana sylvestris]	tr|A0A7J7H1K8|A0A7J7H1K8_CAMSI (65.9%, 1.89e-27)	PCI domain-containing protein OS=Camellia sinensis OX=4442 GN=HYC85_016663 PE=3 SV=1	sp|Q94JU3|CSN7_ARATH (72.4%, 1.47e-19)	COP9 signalosome complex subunit 7 OS=Arabidopsis thaliana OX=3702 GN=CSN7 PE=1 SV=1	tr|A0A7J7H1K8|A0A7J7H1K8_CAMSI (65.9%, 4.15e-25)	PCI domain-containing protein OS=Camellia sinensis OX=4442 GN=HYC85_016663 PE=3 SV=1	-	0.245461	0.187889	0.2798	0.0047945	0.00422724	0.00565201	0.0103722	0.009822	0.011092
CsSME01G096700	Chr1:37756695-37758113	-	95.4859	95.7688	511.512	Hs1pro-1, C-terminal (IPR009743), Nematode resistance protein-like HSPRO1, N-terminal (IPR009869), Tryptophan/Indoleamine 2,3-dioxygenase-like (IPR037217), HSPRO1/HSPRO2 (IPR038759)	biological_process: defense response (GO:0006952), biological_process: tryptophan catabolic process to kynurenine (GO:0019441), molecular_function: heme binding (GO:0020037), molecular_function: metal ion binding (GO:0046872)	-	-	-	-	-	-	-	tr|A0A7J7I5L9|A0A7J7I5L9_CAMSI (99.1%, 0.0)	Nematode resistance protein-like HSPRO2 OS=Camellia sinensis OX=4442 GN=HYC85_000913 PE=4 SV=1	sp|O04203|HSPR2_ARATH (54.0%, 3.28e-173)	Nematode resistance protein-like HSPRO2 OS=Arabidopsis thaliana OX=3702 GN=HSPRO2 PE=1 SV=1	tr|A0A7J7I5L9|A0A7J7I5L9_CAMSI (99.1%, 0.0)	Nematode resistance protein-like HSPRO2 OS=Camellia sinensis OX=4442 GN=HYC85_000913 PE=4 SV=1	-	0.242027	0.187889	0.278614	0.0048365	0.00422724	0.00565201	0.0103902	0.009822	0.011092
CsSME01G096800	Chr1:37829620-37834889	-	66.8184	33.3037	269.323	Ribosomal protein L10P (IPR001790), 60S acidic ribosomal protein P0 (IPR030670), 60S ribosomal protein L10P, insertion domain (IPR040637), Ribosomal protein L10-like domain superfamily (IPR043141), 50S ribosomal protein L10, insertion domain superfamily (IPR043164)	biological_process: ribosome biogenesis (GO:0042254)	CSS0018186.1 (84.9%, 2.82e-165)	Biological Process: RNA methylation (GO:0001510);; Molecular Function: structural constituent of ribosome (GO:0003735);; Molecular Function: protein binding (GO:0005515);; Cellular Component: Golgi apparatus (GO:0005794);; Biological Process: translational elongation (GO:0006414);; Cellular Component: cytosolic ribosome (GO:0022626);; Biological Process: ribosome biogenesis (GO:0042254);;	K02941|2.19965e-173|vvi:100250067|K02941 large subunit ribosomal protein LP0 | (RefSeq) 60S acidic ribosomal protein P0	Translation, ribosomal structure and biogenesis	Ribosomal protein L10	Putative uncharacterized protein {ECO:0000313|EMBL:CCB49883.1} OS=Vitis vinifera (Grape) PE=3 SV=1	PREDICTED: 60S acidic ribosomal protein P0 [Vitis vinifera]	tr|A0A7J7I4J3|A0A7J7I4J3_CAMSI (98.1%, 3.03e-202)	60S acidic ribosomal protein P0 OS=Camellia sinensis OX=4442 GN=HYC85_000914 PE=3 SV=1	sp|O04204|RLA01_ARATH (81.1%, 2.58e-178)	60S acidic ribosomal protein P0-1 OS=Arabidopsis thaliana OX=3702 GN=RPP0A PE=1 SV=1	tr|A0A7J7I4J3|A0A7J7I4J3_CAMSI (98.1%, 6.66e-200)	60S acidic ribosomal protein P0 OS=Camellia sinensis OX=4442 GN=HYC85_000914 PE=3 SV=1	RP-LP0, RPLP0; large subunit ribosomal protein LP0 (K02941)	0.232176	0.180106	0.275498	0.0049704	0.00422724	0.00566303	0.0105274	0.009822	0.011262
CsSME01G096900	Chr1:37892531-37921417	+	0.429827	3.09711	4.84107	Target SNARE coiled-coil homology domain (IPR000727), Syntaxin/epimorphin, conserved site (IPR006012), SNARE (IPR010989), Syntaxin-5, N-terminal, Sly1p-binding domain (IPR021538), Syntaxin (IPR045242)	biological_process: intracellular protein transport (GO:0006886), biological_process: vesicle-mediated transport (GO:0016192), cellular_component: membrane (GO:0016020), molecular_function: SNAP receptor activity (GO:0005484)	CSS0005321.1 (79.3%, 1.04e-168)	Molecular Function: SNAP receptor activity (GO:0005484);; Biological Process: intracellular protein transport (GO:0006886);; Biological Process: intra-Golgi vesicle-mediated transport (GO:0006891);; Biological Process: membrane fusion (GO:0006944);; Cellular Component: cell plate (GO:0009504);; Cellular Component: membrane (GO:0016020);; Cellular Component: intracellular membrane-bounded organell…	K08490|7.01202e-161|pxb:103936491|K08490 syntaxin 5 | (RefSeq) syntaxin-31	Intracellular trafficking, secretion, and vesicular transport	SNARE domain	Uncharacterized protein {ECO:0000313|EMBL:ESR48939.1} OS=Citrus clementina PE=3 SV=1	PREDICTED: syntaxin-31 [Pyrus x bretschneideri]	tr|A0A7J7I5C3|A0A7J7I5C3_CAMSI (98.8%, 1.63e-224)	t-SNARE coiled-coil homology domain-containing protein OS=Camellia sinensis OX=4442 GN=HYC85_000915 PE=3 SV=1	sp|Q9FFK1|SYP31_ARATH (65.7%, 1.64e-136)	Syntaxin-31 OS=Arabidopsis thaliana OX=3702 GN=SYP31 PE=1 SV=1	tr|A0A7J7I5C3|A0A7J7I5C3_CAMSI (98.8%, 3.58e-222)	t-SNARE coiled-coil homology domain-containing protein OS=Camellia sinensis OX=4442 GN=HYC85_000915 PE=3 SV=1	STX5; syntaxin 5 (K08490)	0.226538	0.17016	0.275498	0.0050637	0.00422724	0.00599731	0.0105988	0.009822	0.0113125
CsSME01G097000	Chr1:37939441-37945508	+	0	0	4.42706	Amino acid transporter, transmembrane domain (IPR013057)	-	CSS0015168.1 (86.1%, 3.99e-316)	Cellular Component: integral component of membrane (GO:0016021);;	K13946|0|vvi:100267240|K13946 auxin influx carrier (AUX1 LAX family) | (RefSeq) auxin transporter-like protein 2	Amino acid transport and metabolism	Transmembrane amino acid transporter protein	Auxin influx carrier protein {ECO:0000313|EMBL:BAH47612.1} OS=Zinnia violacea (Garden zinnia) PE=2 SV=1	hypothetical protein JCGZ_25039 [Jatropha curcas]	tr|A0A7J7I500|A0A7J7I500_CAMSI (99.8%, 0.0)	Aa_trans domain-containing protein OS=Camellia sinensis OX=4442 GN=HYC85_000916 PE=4 SV=1	sp|Q9FEL7|LAX2_MEDTR (85.0%, 1.81e-308)	Auxin transporter-like protein 2 OS=Medicago truncatula OX=3880 GN=LAX2 PE=2 SV=1	tr|A0A7J7I500|A0A7J7I500_CAMSI (99.8%, 0.0)	Aa_trans domain-containing protein OS=Camellia sinensis OX=4442 GN=HYC85_000916 PE=4 SV=1	AUX1, LAX; auxin influx carrier (AUX1 LAX family) (K13946)	0.221642	0.17016	0.275272	0.0051392	0.00422724	0.00599731	0.0106304	0.009822	0.0113125
CsSME01G097100	Chr1:38025609-38029752	+	1.20694	0	0	WIYLD domain (IPR018848), WIYLD domain superfamily (IPR043017)	-	-	-	-	-	-	-	-	tr|A0A4S4EDD7|A0A4S4EDD7_CAMSI (64.6%, 3.44e-83)	WIYLD domain-containing protein OS=Camellia sinensis var. sinensis OX=542762 GN=TEA_004214 PE=4 SV=1	-	-	tr|A0A4S4EDD7|A0A4S4EDD7_CAMSI (64.6%, 7.57e-81)	WIYLD domain-containing protein OS=Camellia sinensis var. sinensis OX=542762 GN=TEA_004214 PE=4 SV=1	-	0.210078	0.159632	0.272713	0.0053343	0.00427243	0.00617818	0.0107529	0.009822	0.0114077
CsSME01G097200	Chr1:38074590-38084040	+	0.287984	0	2.44391	ADC synthase (IPR005801), Anthranilate synthase component I, N-terminal (IPR006805), Chorismate-utilising enzyme, C-terminal (IPR015890), Anthranilate synthase component I-like (IPR019999)	biological_process: biosynthetic process (GO:0009058)	CSS0041701.1 (78.8%, 0.0)	Biological Process: tryptophan biosynthetic process (GO:0000162);; Molecular Function: anthranilate synthase activity (GO:0004049);; Biological Process: response to wounding (GO:0009611);; Biological Process: response to bacterium (GO:0009617);; Biological Process: response to ethylene (GO:0009723);; Biological Process: auxin biosynthetic process (GO:0009851);;	K01657|0|pop:POPTR_0010s19790g|K01657 anthranilate synthase component I [EC:4.1.3.27] | (RefSeq) POPTRDRAFT_227100; hypothetical protein	Amino acid transport and metabolism	chorismate binding enzyme	Anthranilate synthase alpha 1 {ECO:0000313|EMBL:AAU84988.1} OS=Camptotheca acuminata (Happy tree) PE=2 SV=1	anthranilate synthase alpha 1 [Camptotheca acuminata]	tr|A0A4S4EBV7|A0A4S4EBV7_CAMSI (98.9%, 0.0)	Anthranilate synthase OS=Camellia sinensis var. sinensis OX=542762 GN=TEA_004211 PE=4 SV=1	sp|P32068|TRPE_ARATH (66.1%, 5.05e-272)	Anthranilate synthase alpha subunit 1, chloroplastic OS=Arabidopsis thaliana OX=3702 GN=ASA1 PE=1 SV=1	tr|A0A4S4EBV7|A0A4S4EBV7_CAMSI (98.9%, 0.0)	Anthranilate synthase OS=Camellia sinensis var. sinensis OX=542762 GN=TEA_004211 PE=4 SV=1	trpE; anthranilate synthase component I [EC:4.1.3.27] (K01657)	0.210078	0.159632	0.272713	0.0053343	0.00427243	0.00617818	0.0107529	0.009822	0.0114077
CsSME01G097300	Chr1:38096453-38102597	-	0.754473	5.22738	6.3283	Leucine-rich repeat domain superfamily (IPR032675)	-	CSS0022974.1 (51.9%, 1.66e-10)	--	--	--	Protein kinase domain	Uncharacterized protein {ECO:0000313|EMBL:EMJ06143.1} OS=Prunus persica (Peach) PE=4 SV=1	PREDICTED: probable LRR receptor-like serine/threonine-protein kinase At3g47570 [Prunus mume]	tr|A0A4S4EKT8|A0A4S4EKT8_CAMSI (51.9%, 2.63e-10)	Protein kinase domain-containing protein OS=Camellia sinensis var. sinensis OX=542762 GN=TEA_027016 PE=4 SV=1	-	-	tr|A0A8J4VAB1|A0A8J4VAB1_9ROSI (66.1%, 6.34e-16)	Protein kinase domain-containing protein OS=Castanea mollissima OX=60419 GN=CMV_026542 PE=3 SV=1	-	0.204312	0.146646	0.272713	0.0053958	0.00427243	0.00617818	0.010771	0.009822	0.0114077
CsSME01G097400	Chr1:38114051-38114648	+	0	0	0	Protein kinase domain (IPR000719), Protein kinase-like domain superfamily (IPR011009)	biological_process: protein phosphorylation (GO:0006468), molecular_function: ATP binding (GO:0005524), molecular_function: protein kinase activity (GO:0004672)	CSS0001927.1 (62.3%, 1.09e-56)	--	--	--	Protein kinase domain	Uncharacterized protein {ECO:0000313|EMBL:ESR41532.1} OS=Citrus clementina PE=3 SV=1	PREDICTED: probable LRR receptor-like serine/threonine-protein kinase At3g47570-like isoform X2 [Citrus sinensis]	tr|A0A4V3WLB9|A0A4V3WLB9_CAMSI (96.7%, 2.16e-92)	Protein kinase domain-containing protein OS=Camellia sinensis var. sinensis OX=542762 GN=TEA_015478 PE=3 SV=1	sp|C0LGP4|Y3475_ARATH (44.4%, 1.14e-31)	Probable LRR receptor-like serine/threonine-protein kinase At3g47570 OS=Arabidopsis thaliana OX=3702 GN=At3g47570 PE=2 SV=1	tr|A0A4V3WLB9|A0A4V3WLB9_CAMSI (96.7%, 4.75e-90)	Protein kinase domain-containing protein OS=Camellia sinensis var. sinensis OX=542762 GN=TEA_015478 PE=3 SV=1	-	0.197472	0.146646	0.255188	0.0055081	0.00446192	0.00617818	0.0108463	0.009822	0.0114077
CsSME01G097500	Chr1:38131556-38131990	+	257.678	118.01	359.326	Pleckstrin homology domain (IPR001849), PH-like domain superfamily (IPR011993)	-	CSS0017433.1 (79.2%, 9.50e-82)	Biological Process: signal transduction (GO:0007165);; Molecular Function: phosphatidylinositol binding (GO:0035091);;	--	--	PH domain	Uncharacterized protein {ECO:0000313|EMBL:KDP46512.1} OS=Jatropha curcas (Barbados nut) PE=4 SV=1	PREDICTED: pleckstrin homology domain-containing protein 1-like [Nicotiana tomentosiformis]	tr|A0A4S4DME9|A0A4S4DME9_CAMSI (100%, 5.12e-105)	PH domain-containing protein OS=Camellia sinensis var. sinensis OX=542762 GN=TEA_015502 PE=4 SV=1	sp|Q9ST43|PH1_ARATH (71.9%, 1.57e-73)	Pleckstrin homology domain-containing protein 1 OS=Arabidopsis thaliana OX=3702 GN=PH1 PE=2 SV=2	tr|A0A4S4DME9|A0A4S4DME9_CAMSI (100%, 1.13e-102)	PH domain-containing protein OS=Camellia sinensis var. sinensis OX=542762 GN=TEA_015502 PE=4 SV=1	-	0.197472	0.146646	0.255188	0.0055081	0.00446192	0.00617818	0.0108463	0.009822	0.0114077
CsSME01G097600	Chr1:38183343-38185621	-	0	0	1.15131	Protein kinase domain (IPR000719), Serine/threonine-protein kinase, active site (IPR008271), Protein kinase-like domain superfamily (IPR011009)	biological_process: protein phosphorylation (GO:0006468), molecular_function: ATP binding (GO:0005524), molecular_function: protein kinase activity (GO:0004672)	CSS0001927.1 (74.4%, 7.29e-77)	--	--	--	Protein kinase domain	Uncharacterized protein {ECO:0000313|EMBL:ESR41532.1} OS=Citrus clementina PE=3 SV=1	PREDICTED: probable LRR receptor-like serine/threonine-protein kinase At3g47570-like isoform X2 [Citrus sinensis]	tr|A0A4S4ECV5|A0A4S4ECV5_CAMSI (78.1%, 1.22e-78)	Protein kinase domain-containing protein OS=Camellia sinensis var. sinensis OX=542762 GN=TEA_007413 PE=3 SV=1	sp|Q1MX30|XA21_ORYSI (53.1%, 2.87e-45)	Receptor kinase-like protein Xa21 OS=Oryza sativa subsp. indica OX=39946 GN=XA21 PE=1 SV=1	tr|A0A4S4ECV5|A0A4S4ECV5_CAMSI (78.1%, 2.69e-76)	Protein kinase domain-containing protein OS=Camellia sinensis var. sinensis OX=542762 GN=TEA_007413 PE=3 SV=1	-	0.197472	0.146646	0.255188	0.0055081	0.00446192	0.00617818	0.0108463	0.009822	0.0114077
CsSME01G097700	Chr1:38255604-38258021	-	0	0	0.01501	Reverse transcriptase domain (IPR000477)	-	CSS0016144.1 (35.5%, 7.42e-42)	--	--	General function prediction only	Reverse transcriptase (RNA-dependent DNA polymerase)	Uncharacterized protein {ECO:0000313|EMBL:CCA66009.1} OS=Beta vulgaris subsp. vulgaris (sugar beet) PE=4 SV=1	PREDICTED: uncharacterized protein LOC103936764 [Pyrus x bretschneideri]	tr|A0A7J7FWP3|A0A7J7FWP3_CAMSI (34.4%, 1.17e-20)	Reverse transcriptase domain-containing protein OS=Camellia sinensis OX=4442 GN=HYC85_029001 PE=4 SV=1	sp|P92555|M1250_ARATH (50.7%, 5.68e-18)	Uncharacterized mitochondrial protein AtMg01250 OS=Arabidopsis thaliana OX=3702 GN=AtMg01250 PE=4 SV=1	tr|A0A834FTY1|A0A834FTY1_RHOSS (55.0%, 5.04e-82)	Reverse transcriptase domain-containing protein OS=Rhododendron simsii OX=118357 GN=RHSIM_RhsimUnG0169300 PE=4 SV=1	-	0.185815	0.138623	0.241655	0.0056365	0.00484408	0.00617818	0.0109092	0.0104514	0.0114077
CsSME01G097800	Chr1:38331775-38340653	-	0	0	0	Cytochrome P450 (IPR001128), Cytochrome P450, E-class, group I (IPR002401), Cytochrome P450, conserved site (IPR017972), Cytochrome P450 superfamily (IPR036396)	molecular_function: heme binding (GO:0020037), molecular_function: iron ion binding (GO:0005506), molecular_function: monooxygenase activity (GO:0004497), molecular_function: oxidoreductase activity, acting on paired donors, with incorporation or reduction of molecular oxygen (GO:0016705)	CSS0033324.1 (98.6%, 0.0)	Molecular Function: oxidoreductase activity, acting on paired donors, with incorporation or reduction of molecular oxygen, NAD(P)H as one donor, and incorporation of one atom of oxygen (GO:0016709);; Molecular Function: metal ion binding (GO:0046872);;	--	Secondary metabolites biosynthesis, transport and catabolism	Cytochrome P450	Putative uncharacterized protein {ECO:0000313|EMBL:CBI15967.3} OS=Vitis vinifera (Grape) PE=3 SV=1	PREDICTED: 2-methylbutanal oxime monooxygenase-like [Vitis vinifera]	tr|A0A4S4EEC9|A0A4S4EEC9_CAMSI (60.1%, 4.35e-233)	Cytochrome P450 71A1-like OS=Camellia sinensis var. sinensis OX=542762 GN=TEA_015660 PE=3 SV=1	sp|Q6XQ14|C71E7_MANES (47.9%, 2.31e-185)	2-methylbutanal oxime monooxygenase OS=Manihot esculenta OX=3983 GN=CYP71E7 PE=1 SV=1	tr|A0A2R6QJI4|A0A2R6QJI4_ACTCC (79.2%, 1.88e-301)	2-methylbutanal oxime monooxygenase OS=Actinidia chinensis var. chinensis OX=1590841 GN=CEY00_Acc16577 PE=3 SV=1	CYP71E7; (E)-2-methylbutanal oxime monooxygenase [EC:1.14.14.41] (K16265)	0.173733	0.120835	0.225018	0.0057258	0.00520998	0.00617818	0.0108456	0.00986851	0.0114077
CsSME01G097900	Chr1:38381925-38382464	-	0	0	0	-	-	CSS0024257.1 (37.5%, 1.18e-33)	--	--	--	--	Uncharacterized protein {ECO:0000313|EMBL:EMJ27384.1} OS=Prunus persica (Peach) PE=4 SV=1	PREDICTED: uncharacterized protein LOC101307011 [Fragaria vesca subsp. vesca]	tr|A0A4S4EDI5|A0A4S4EDI5_CAMSI (96.4%, 5.28e-90)	ULP_PROTEASE domain-containing protein OS=Camellia sinensis var. sinensis OX=542762 GN=TEA_014838 PE=4 SV=1	-	-	tr|A0A4S4EDI5|A0A4S4EDI5_CAMSI (96.4%, 1.16e-87)	ULP_PROTEASE domain-containing protein OS=Camellia sinensis var. sinensis OX=542762 GN=TEA_014838 PE=4 SV=1	-	0.173733	0.120835	0.225018	0.0057258	0.00520998	0.00617818	0.0108456	0.00986851	0.0114077
CsSME01G098000	Chr1:38397836-38401421	-	0	0	0	Ulp1 protease family, C-terminal catalytic domain (IPR003653), Papain-like cysteine peptidase superfamily (IPR038765)	biological_process: proteolysis (GO:0006508), molecular_function: cysteine-type peptidase activity (GO:0008234)	-	-	-	-	-	-	-	tr|A0A4S4E301|A0A4S4E301_CAMSI (92.2%, 0.0)	ULP_PROTEASE domain-containing protein OS=Camellia sinensis var. sinensis OX=542762 GN=TEA_003664 PE=3 SV=1	-	-	tr|A0A4S4E301|A0A4S4E301_CAMSI (92.2%, 0.0)	ULP_PROTEASE domain-containing protein OS=Camellia sinensis var. sinensis OX=542762 GN=TEA_003664 PE=3 SV=1	-	0.168211	0.112985	0.225018	0.0057589	0.00520998	0.00617818	0.0107789	0.00986851	0.0114077
CsSME01G103400	Chr1:42625687-42626918	+	0	0	0	-	-	CSS0018798.1 (99.6%, 5.39e-154)	-	-	-	-	-	-	tr|A0A4S4EJ66|A0A4S4EJ66_CAMSI (46.1%, 2.93e-29)	FAD-binding PCMH-type domain-containing protein OS=Camellia sinensis var. sinensis OX=542762 GN=TEA_000642 PE=4 SV=1	-	-	tr|A0A4S4EJ66|A0A4S4EJ66_CAMSI (46.1%, 6.44e-27)	FAD-binding PCMH-type domain-containing protein OS=Camellia sinensis var. sinensis OX=542762 GN=TEA_000642 PE=4 SV=1	-	0.201352	0.180402	0.223357	0.0047004	0.00383548	0.00632878	0.010121	0.00963808	0.010425
CsSME01G103500	Chr1:42696227-42696569	+	0	0	0	UV excision repair protein Rad23 (IPR004806), XPC-binding domain (IPR015360), XPC-binding domain superfamily (IPR036353)	biological_process: nucleotide-excision repair (GO:0006289), biological_process: proteasome-mediated ubiquitin-dependent protein catabolic process (GO:0043161), molecular_function: damaged DNA binding (GO:0003684)	CSS0032682.1 (94.3%, 2.01e-42)	Molecular Function: damaged DNA binding (GO:0003684);; Cellular Component: nucleus (GO:0005634);; Biological Process: nucleotide-excision repair (GO:0006289);; Biological Process: response to cold (GO:0009409);; Molecular Function: ubiquitin binding (GO:0043130);; Biological Process: proteasome-mediated ubiquitin-dependent protein catabolic process (GO:0043161);; Molecular Function: proteasome bi…	K10839|4.31388e-31|cit:102614644|K10839 UV excision repair protein RAD23 | (RefSeq) ubiquitin receptor RAD23c-like	Replication, recombination and repair	XPC-binding domain	Uncharacterized protein {ECO:0000313|EMBL:KDO58997.1} OS=Citrus sinensis (Sweet orange) PE=4 SV=1	PREDICTED: ubiquitin receptor RAD23c-like isoform X1 [Citrus sinensis]	tr|A0A4S4DAB8|A0A4S4DAB8_CAMSI (87.1%, 1.51e-31)	Ubiquitin receptor RAD23 OS=Camellia sinensis var. sinensis OX=542762 GN=TEA_006718 PE=3 SV=1	sp|Q84L30|RD23D_ARATH (77.3%, 6.19e-26)	Ubiquitin receptor RAD23d OS=Arabidopsis thaliana OX=3702 GN=RAD23D PE=1 SV=2	tr|A0A2P2MDU7|A0A2P2MDU7_RHIMU (90.3%, 7.07e-31)	Ubiquitin receptor RAD23 OS=Rhizophora mucronata OX=61149 PE=3 SV=1	-	0.201352	0.180402	0.223357	0.0047004	0.00383548	0.00632878	0.010121	0.00963808	0.010425
CsSME01G103600	Chr1:42868140-42870196	+	0	0	0	N-(5'phosphoribosyl) anthranilate isomerase (PRAI) domain (IPR001240), Ribulose-phosphate binding barrel (IPR011060), Aldolase-type TIM barrel (IPR013785), N-(5'-phosphoribosyl)anthranilate isomerase family (IPR044643)	biological_process: tryptophan biosynthetic process (GO:0000162), biological_process: tryptophan metabolic process (GO:0006568), molecular_function: phosphoribosylanthranilate isomerase activity (GO:0004640)	CSS0019139.1 (99.5%, 1.10e-149)	Molecular Function: phosphoribosylanthranilate isomerase activity (GO:0004640);; Biological Process: tryptophan metabolic process (GO:0006568);;	K01817|4.99952e-113|rcu:8265359|K01817 phosphoribosylanthranilate isomerase [EC:5.3.1.24] | (RefSeq) N-(5'-phosphoribosyl)anthranilate isomerase 1, chloroplastic	Amino acid transport and metabolism	N-(5'phosphoribosyl)anthranilate (PRA) isomerase	Tryptophan biosynthesis protein, putative {ECO:0000313|EMBL:EEF34056.1} OS=Ricinus communis (Castor bean) PE=3 SV=1	tryptophan biosynthesis protein, putative [Ricinus communis]	tr|A0A4V3WNC1|A0A4V3WNC1_CAMSI (95.1%, 2.79e-138)	phosphoribosylanthranilate isomerase OS=Camellia sinensis var. sinensis OX=542762 GN=TEA_000412 PE=3 SV=1	sp|Q42440|PAI1_ARATH (71.4%, 1.01e-105)	N-(5'-phosphoribosyl)anthranilate isomerase 1, chloroplastic OS=Arabidopsis thaliana OX=3702 GN=PAI1 PE=1 SV=1	tr|A0A4V3WNC1|A0A4V3WNC1_CAMSI (95.1%, 6.14e-136)	phosphoribosylanthranilate isomerase OS=Camellia sinensis var. sinensis OX=542762 GN=TEA_000412 PE=3 SV=1	trpF; phosphoribosylanthranilate isomerase [EC:5.3.1.24] (K01817)	0.200415	0.171462	0.223357	0.0043954	0.00383548	0.00532772	0.0099862	0.00963808	0.0103783
CsSME01G103700	Chr1:42921947-42926370	+	2.47128	1.17713	4.9266	N-(5'phosphoribosyl) anthranilate isomerase (PRAI) domain (IPR001240), Ribulose-phosphate binding barrel (IPR011060), Aldolase-type TIM barrel (IPR013785), N-(5'-phosphoribosyl)anthranilate isomerase family (IPR044643)	biological_process: tryptophan biosynthetic process (GO:0000162), biological_process: tryptophan metabolic process (GO:0006568), molecular_function: phosphoribosylanthranilate isomerase activity (GO:0004640)	CSS0029859.1 (99.3%, 3.56e-203)	Molecular Function: phosphoribosylanthranilate isomerase activity (GO:0004640);; Biological Process: tryptophan metabolic process (GO:0006568);;	K01817|4.39847e-141|rcu:8265359|K01817 phosphoribosylanthranilate isomerase [EC:5.3.1.24] | (RefSeq) N-(5'-phosphoribosyl)anthranilate isomerase 1, chloroplastic	Amino acid transport and metabolism	N-(5'phosphoribosyl)anthranilate (PRA) isomerase	Tryptophan biosynthesis protein, putative {ECO:0000313|EMBL:EEF34056.1} OS=Ricinus communis (Castor bean) PE=3 SV=1	tryptophan biosynthesis protein, putative [Ricinus communis]	tr|A0A4V3WNC1|A0A4V3WNC1_CAMSI (99.2%, 6.37e-179)	phosphoribosylanthranilate isomerase OS=Camellia sinensis var. sinensis OX=542762 GN=TEA_000412 PE=3 SV=1	sp|Q42440|PAI1_ARATH (59.6%, 1.17e-115)	N-(5'-phosphoribosyl)anthranilate isomerase 1, chloroplastic OS=Arabidopsis thaliana OX=3702 GN=PAI1 PE=1 SV=1	tr|A0A4V3WNC1|A0A4V3WNC1_CAMSI (99.2%, 1.40e-176)	phosphoribosylanthranilate isomerase OS=Camellia sinensis var. sinensis OX=542762 GN=TEA_000412 PE=3 SV=1	trpF; phosphoribosylanthranilate isomerase [EC:5.3.1.24] (K01817)	0.197843	0.165611	0.223357	0.0044059	0.00383548	0.0054335	0.0099724	0.00963808	0.0103783
CsSME01G103800	Chr1:42926236-42930037	-	70.2045	21.1648	88.4918	Fatty acid desaturase domain (IPR005804), Fatty acid desaturase (IPR012171), Fatty acid desaturase, N-terminal (IPR021863)	biological_process: lipid metabolic process (GO:0006629), molecular_function: oxidoreductase activity (GO:0016491), molecular_function: oxidoreductase activity, acting on paired donors, with oxidation of a pair of donors resulting in the reduction of molecular oxygen to two molecules of water (GO:0016717)	CSS0002446.1 (100%, 0.0)	Biological Process: unsaturated fatty acid biosynthetic process (GO:0006636);; Biological Process: response to cold (GO:0009409);; Molecular Function: oxidoreductase activity, acting on paired donors, with oxidation of a pair of donors resulting in the reduction of molecular oxygen to two molecules of water (GO:0016717);; Molecular Function: delta12-fatty acid dehydrogenase activity (GO:0016720);…	K10257|0|vvi:100260414|K10257 acyl-lipid omega-3 desaturase [EC:1.14.19.25 1.14.19.35 1.14.19.36] | (RefSeq) omega-3 fatty acid desaturase, chloroplastic	--	Domain of unknown function (DUF3474)	Omega-3 fatty acid desaturase {ECO:0000313|EMBL:AGQ56866.1} OS=Camellia sinensis (Tea) PE=2 SV=1	omega-3 fatty acid desaturase [Camellia sinensis]	tr|A0A4S4E727|A0A4S4E727_CAMSI (100%, 0.0)	Omega-3 fatty acid desaturase OS=Camellia sinensis var. sinensis OX=542762 GN=TEA_000393 PE=4 SV=1	sp|P48620|FAD3C_SESIN (78.0%, 8.91e-275)	Omega-3 fatty acid desaturase, chloroplastic OS=Sesamum indicum OX=4182 GN=FAD7 PE=2 SV=1	tr|A0A4S4E727|A0A4S4E727_CAMSI (100%, 0.0)	Omega-3 fatty acid desaturase OS=Camellia sinensis var. sinensis OX=542762 GN=TEA_000393 PE=4 SV=1	FAD3, FAD7, FAD8, desB; acyl-lipid omega-3 desaturase [EC:1.14.19.25 1.14.19.35 1.14.19.36] (K10257)	0.197843	0.165611	0.223357	0.0044059	0.00383548	0.0054335	0.0099724	0.00963808	0.0103783
CsSME01G103900	Chr1:42958089-42990901	-	0.99393	1.65352	0.026786	WD40 repeat (IPR001680), WD40/YVTN repeat-like-containing domain superfamily (IPR015943), WD40-repeat-containing domain superfamily (IPR036322), v-SNARE, coiled-coil homology domain (IPR042855)	molecular_function: protein binding (GO:0005515)	CSS0007956.1 (99.5%, 0.0)	Cellular Component: membrane (GO:0016020);; Molecular Function: organic cyclic compound binding (GO:0097159);; Molecular Function: heterocyclic compound binding (GO:1901363);;	K08518|0|vvi:100250143|K08518 syntaxin-binding protein 5 | (RefSeq) uncharacterized LOC100250143	Intracellular trafficking, secretion, and vesicular transport	WD domain, G-beta repeat	Putative uncharacterized protein {ECO:0000313|EMBL:CCB49858.1} OS=Vitis vinifera (Grape) PE=4 SV=1	PREDICTED: uncharacterized protein LOC100250143 isoform X1 [Vitis vinifera]	tr|A0A7J7I596|A0A7J7I596_CAMSI (95.3%, 0.0)	V-SNARE coiled-coil homology domain-containing protein OS=Camellia sinensis OX=4442 GN=HYC85_000885 PE=4 SV=1	-	-	tr|A0A2R6PLJ6|A0A2R6PLJ6_ACTCC (78.0%, 0.0)	Syntaxin-binding protein 5-like OS=Actinidia chinensis var. chinensis OX=1590841 GN=CEY00_Acc27818 PE=4 SV=1	STXBP5, SRO7_77; syntaxin-binding protein 5 (K08518)	0.197843	0.165611	0.223357	0.0044059	0.00383548	0.0054335	0.0099724	0.00963808	0.0103783
CsSME01G104000	Chr1:42964873-42967331	-	0	0.064501	0	Integrase, catalytic core (IPR001584), Ribonuclease H-like superfamily (IPR012337), Ribonuclease H superfamily (IPR036397), Integrase zinc-binding domain (IPR041588)	biological_process: DNA integration (GO:0015074), molecular_function: nucleic acid binding (GO:0003676)	CSS0029853.1 (81.3%, 7.07e-81)	--	--	General function prediction only	Integrase core domain	Gag-pol polyprotein {ECO:0000313|EMBL:AAR13317.1} OS=Phaseolus vulgaris (Kidney bean) PE=4 SV=1	PREDICTED: uncharacterized protein LOC102607673 [Citrus sinensis]	tr|A0A7J7FU58|A0A7J7FU58_CAMSI (44.7%, 1.63e-39)	Ribonuclease H OS=Camellia sinensis OX=4442 GN=HYC85_027818 PE=4 SV=1	-	-	tr|A0A2N9GS10|A0A2N9GS10_FAGSY (62.7%, 1.48e-71)	Integrase catalytic domain-containing protein OS=Fagus sylvatica OX=28930 GN=FSB_LOCUS27205 PE=4 SV=1	-	0.197843	0.165611	0.223357	0.0044059	0.00383548	0.0054335	0.0099724	0.00963808	0.0103783
CsSME01G104100	Chr1:42975011-42975601	-	0	0.366393	2.82067	-	-	-	-	-	-	-	-	-	-	-	-	-	-	-	-	0.197843	0.165611	0.223357	0.0044059	0.00383548	0.0054335	0.0099724	0.00963808	0.0103783
CsSME01G104200	Chr1:43063310-43068079	+	3.09035	0.02162	8.13016	Non-haem dioxygenase N-terminal domain (IPR026992), Isopenicillin N synthase-like superfamily (IPR027443)	-	CSS0001440.1 (98.7%, 1.14e-261)	--	--	--	non-haem dioxygenase in morphine synthesis N-terminal	Coffea canephora DH200=94 genomic scaffold, scaffold_78 {ECO:0000313|EMBL:CDP14005.1} OS=Coffea canephora (Robusta coffee) PE=4 SV=1	PREDICTED: gibberellin 2-beta-dioxygenase 8 [Nelumbo nucifera]	tr|A0A7J7I4X2|A0A7J7I4X2_CAMSI (98.7%, 6.30e-262)	DIOX_N domain-containing protein OS=Camellia sinensis OX=4442 GN=HYC85_000886 PE=4 SV=1	-	-	tr|A0A7J7I4X2|A0A7J7I4X2_CAMSI (98.7%, 1.39e-259)	DIOX_N domain-containing protein OS=Camellia sinensis OX=4442 GN=HYC85_000886 PE=4 SV=1	-	0.194009	0.157427	0.223357	0.004556	0.00383548	0.00631823	0.0099962	0.00963808	0.0103783
CsSME01G104300	Chr1:43099202-43104454	+	0	0	0.967826	F-box domain (IPR001810), F-box-like domain superfamily (IPR036047)	molecular_function: protein binding (GO:0005515)	CSS0043981.1 (94.6%, 1.04e-137)	--	--	--	F-box domain	Coffea canephora DH200=94 genomic scaffold, scaffold_78 {ECO:0000313|EMBL:CDP14004.1} OS=Coffea canephora (Robusta coffee) PE=4 SV=1	unnamed protein product [Coffea canephora]	tr|A0A4V3WL50|A0A4V3WL50_CAMSI (92.1%, 2.40e-133)	F-box domain-containing protein OS=Camellia sinensis var. sinensis OX=542762 GN=TEA_011348 PE=4 SV=1	sp|Q9FZ70|FDL1_ARATH (31.2%, 2.90e-20)	F-box/FBD/LRR-repeat protein At1g13570 OS=Arabidopsis thaliana OX=3702 GN=At1g13570 PE=2 SV=1	tr|A0A4V3WL50|A0A4V3WL50_CAMSI (92.1%, 5.28e-131)	F-box domain-containing protein OS=Camellia sinensis var. sinensis OX=542762 GN=TEA_011348 PE=4 SV=1	-	0.189562	0.145091	0.223357	0.0047923	0.00383548	0.00715592	0.010033	0.00963808	0.0104012
CsSME01G104400	Chr1:43147977-43148592	+	0	0	0	-	-	CSS0048382.1 (91.7%, 3.73e-18)	-	-	-	-	-	-	tr|A0A7J7FXP0|A0A7J7FXP0_CAMSI (76.7%, 1.35e-07)	zf-GRF domain-containing protein OS=Camellia sinensis OX=4442 GN=HYC85_029293 PE=4 SV=1	-	-	tr|A0A7J7FXP0|A0A7J7FXP0_CAMSI (76.7%, 2.96e-05)	zf-GRF domain-containing protein OS=Camellia sinensis OX=4442 GN=HYC85_029293 PE=4 SV=1	-	0.187398	0.145091	0.223357	0.0048574	0.00383548	0.00715592	0.0100445	0.00963808	0.0104012
CsSME01G164400	Chr1:90136583-90137566	-	53.8714	22.2171	87.9514	AP2/ERF domain (IPR001471), DNA-binding domain superfamily (IPR016177), AP2/ERF domain superfamily (IPR036955), Dehydration-responsive element-binding protein 1A-I (IPR045277)	biological_process: regulation of DNA-templated transcription (GO:0006355), molecular_function: DNA binding (GO:0003677), molecular_function: DNA-binding transcription factor activity (GO:0003700)	CSS0009762.1 (68.6%, 1.18e-101)	Molecular Function: DNA binding (GO:0003677);; Molecular Function: DNA-binding transcription factor activity (GO:0003700);; Cellular Component: nucleus (GO:0005634);; Biological Process: regulation of transcription, DNA-templated (GO:0006355);; Biological Process: response to cold (GO:0009409);;	--	--	AP2 domain	CBF-like protein 1 {ECO:0000313|EMBL:ACB20695.1} OS=Camellia sinensis (Tea) PE=2 SV=1	CBF-like protein 1 [Camellia sinensis]	tr|A0A451FT73|A0A451FT73_CAMSI (99.6%, 4.47e-161)	CBF5/DREB protein OS=Camellia sinensis var. sinensis OX=542762 GN=DREB PE=2 SV=1	sp|Q9M0L0|DRE1A_ARATH (63.8%, 9.65e-72)	Dehydration-responsive element-binding protein 1A OS=Arabidopsis thaliana OX=3702 GN=DREB1A PE=1 SV=2	tr|A0A451FT73|A0A451FT73_CAMSI (99.6%, 9.82e-159)	CBF5/DREB protein OS=Camellia sinensis var. sinensis OX=542762 GN=DREB PE=2 SV=1	EREBP; EREBP-like factor (K09286)	0.145069	0.0862247	0.228141	0.0058788	0.0055311	0.00621564	0.0086636	0.00801073	0.00937274
CsSME01G164500	Chr1:90436548-90437282	-	102.906	14.568	118.278	AP2/ERF domain (IPR001471), DNA-binding domain superfamily (IPR016177), AP2/ERF domain superfamily (IPR036955)	biological_process: regulation of DNA-templated transcription (GO:0006355), molecular_function: DNA binding (GO:0003677), molecular_function: DNA-binding transcription factor activity (GO:0003700)	CSS0037896.1 (71.3%, 1.95e-91)	Biological Process: regulation of transcription, DNA-templated (GO:0006355);; Biological Process: defense response to fungus (GO:0050832);;	--	--	AP2 domain	Putative uncharacterized protein {ECO:0000313|EMBL:CCB56474.1} OS=Vitis vinifera (Grape) PE=4 SV=1	PREDICTED: ethylene-responsive transcription factor ERF027 [Vitis vinifera]	tr|A0A4S4EV19|A0A4S4EV19_CAMSI (85.7%, 1.40e-116)	AP2/ERF domain-containing protein OS=Camellia sinensis var. sinensis OX=542762 GN=TEA_009301 PE=4 SV=1	sp|Q9CAN9|ERF26_ARATH (56.1%, 9.55e-55)	Ethylene-responsive transcription factor ERF026 OS=Arabidopsis thaliana OX=3702 GN=ERF026 PE=2 SV=1	tr|A0A4S4EV19|A0A4S4EV19_CAMSI (85.7%, 3.08e-114)	AP2/ERF domain-containing protein OS=Camellia sinensis var. sinensis OX=542762 GN=TEA_009301 PE=4 SV=1	-	0.19345	0.10883	0.262041	0.0060141	0.00579423	0.00621564	0.0093734	0.00801073	0.0110655
CsSME01G164600	Chr1:90545859-90547103	-	53.5076	29.7952	39.1128	AP2/ERF domain (IPR001471), DNA-binding domain superfamily (IPR016177), AP2/ERF domain superfamily (IPR036955), Dehydration-responsive element-binding protein 1A-I (IPR045277)	biological_process: regulation of DNA-templated transcription (GO:0006355), molecular_function: DNA binding (GO:0003677), molecular_function: DNA-binding transcription factor activity (GO:0003700)	CSS0030784.1 (61.6%, 6.08e-110)	Molecular Function: DNA binding (GO:0003677);; Molecular Function: DNA-binding transcription factor activity (GO:0003700);; Cellular Component: nucleus (GO:0005634);; Biological Process: regulation of transcription, DNA-templated (GO:0006355);;	--	--	AP2 domain	CBF1 {ECO:0000313|EMBL:AFN93974.1} OS=Camellia sinensis (Tea) PE=2 SV=1	CBF1 [Camellia sinensis]	tr|R9UDJ8|R9UDJ8_CAMSI (99.2%, 2.38e-177)	CBF-like protein OS=Camellia sinensis OX=4442 PE=2 SV=1	sp|Q9FJ93|DRE1D_ARATH (55.3%, 1.53e-70)	Dehydration-responsive element-binding protein 1D OS=Arabidopsis thaliana OX=3702 GN=DREB1D PE=2 SV=1	tr|R9UDJ8|R9UDJ8_CAMSI (99.2%, 5.22e-175)	CBF-like protein OS=Camellia sinensis OX=4442 PE=2 SV=1	EREBP; EREBP-like factor (K09286)	0.209329	0.134343	0.267625	0.0059793	0.00560794	0.00621564	0.009608	0.00801073	0.0110655
CsSME01G164700	Chr1:90668851-90670245	-	45.6218	21.734	6.22956	AP2/ERF domain (IPR001471), DNA-binding domain superfamily (IPR016177), AP2/ERF domain superfamily (IPR036955), Dehydration-responsive element-binding protein 1A-I (IPR045277)	biological_process: regulation of DNA-templated transcription (GO:0006355), molecular_function: DNA binding (GO:0003677), molecular_function: DNA-binding transcription factor activity (GO:0003700)	CSS0030784.1 (71.9%, 1.83e-73)	Molecular Function: DNA binding (GO:0003677);; Molecular Function: DNA-binding transcription factor activity (GO:0003700);; Cellular Component: nucleus (GO:0005634);; Biological Process: regulation of transcription, DNA-templated (GO:0006355);;	--	--	AP2 domain	CBF1 {ECO:0000313|EMBL:AFN93974.1} OS=Camellia sinensis (Tea) PE=2 SV=1	CBF1 [Camellia sinensis]	tr|A0A4S4EVA5|A0A4S4EVA5_CAMSI (99.4%, 5.81e-128)	AP2/ERF domain-containing protein OS=Camellia sinensis var. sinensis OX=542762 GN=TEA_009293 PE=3 SV=1	sp|Q9FJ93|DRE1D_ARATH (71.4%, 4.39e-54)	Dehydration-responsive element-binding protein 1D OS=Arabidopsis thaliana OX=3702 GN=DREB1D PE=2 SV=1	tr|A0A4S4EVA5|A0A4S4EVA5_CAMSI (99.4%, 1.28e-125)	AP2/ERF domain-containing protein OS=Camellia sinensis var. sinensis OX=542762 GN=TEA_009293 PE=3 SV=1	EREBP; EREBP-like factor (K09286)	0.220712	0.14463	0.267625	0.0059836	0.00560794	0.00621564	0.0097998	0.00801073	0.0110655
CsSME01G164800	Chr1:90789736-90798991	+	0	11.6108	1.67319	TraB/PrgY/GumN family (IPR002816), TraB/PryY-like (IPR046345)	-	CSS0004859.1 (97.3%, 1.93e-278)	--	--	Signal transduction mechanisms	TraB family	Putative uncharacterized protein {ECO:0000313|EMBL:CBI31844.3} OS=Vitis vinifera (Grape) PE=4 SV=1	unnamed protein product [Vitis vinifera]	tr|A0A7J7HQE2|A0A7J7HQE2_CAMSI (95.9%, 1.07e-266)	TraB domain-containing protein OS=Camellia sinensis OX=4442 GN=HYC85_007070 PE=4 SV=1	-	-	tr|A0A7J7HQE2|A0A7J7HQE2_CAMSI (95.9%, 2.35e-264)	TraB domain-containing protein OS=Camellia sinensis OX=4442 GN=HYC85_007070 PE=4 SV=1	-	0.230869	0.149621	0.267625	0.0060557	0.00560794	0.00660013	0.0100964	0.00801073	0.0113345
CsSME01G164900	Chr1:90826874-90827588	-	0	0	0	-	-	CSS0008930.1 (97.0%, 6.98e-88)	-	-	-	-	-	-	tr|A0A7J7G1D4|A0A7J7G1D4_CAMSI (67.5%, 3.66e-64)	BLVR domain-containing protein OS=Camellia sinensis OX=4442 GN=HYC85_030640 PE=4 SV=1	-	-	tr|A0A7J7G1D4|A0A7J7G1D4_CAMSI (67.5%, 8.05e-62)	BLVR domain-containing protein OS=Camellia sinensis OX=4442 GN=HYC85_030640 PE=4 SV=1	-	0.241065	0.192652	0.267625	0.0061533	0.00560794	0.00676971	0.0104627	0.00922481	0.0116741
CsSME01G165000	Chr1:91146555-91149606	+	0	0	0	-	-	-	-	-	-	-	-	-	tr|A0A4S4DU92|A0A4S4DU92_CAMSI (63.9%, 4.50e-53)	Two-component response regulator OS=Camellia sinensis var. sinensis OX=542762 GN=TEA_010195 PE=4 SV=1	-	-	tr|A0A4S4DU92|A0A4S4DU92_CAMSI (63.9%, 9.91e-51)	Two-component response regulator OS=Camellia sinensis var. sinensis OX=542762 GN=TEA_010195 PE=4 SV=1	-	0.247472	0.219799	0.267625	0.0064026	0.00560794	0.0075948	0.0107767	0.0102267	0.0116741
CsSME01G165100	Chr1:91340457-91347655	-	0	0	0	Homeobox domain (IPR001356), Homeobox-like domain superfamily (IPR009057), Protein WUSCHEL-like (IPR044555)	biological_process: plant organ development (GO:0099402), molecular_function: DNA binding (GO:0003677), molecular_function: DNA-binding transcription factor activity (GO:0003700)	CSS0030930.1 (66.2%, 4.23e-26)	Molecular Function: DNA-binding transcription factor activity (GO:0003700);; Cellular Component: nucleus (GO:0005634);; Biological Process: regulation of transcription, DNA-templated (GO:0006355);; Biological Process: procambium histogenesis (GO:0010067);; Molecular Function: sequence-specific DNA binding (GO:0043565);;	--	--	Homeobox domain	Putative uncharacterized protein {ECO:0000313|EMBL:CAN76463.1} OS=Vitis vinifera (Grape) PE=4 SV=1	PREDICTED: WUSCHEL-related homeobox 4 [Vitis vinifera]	tr|A0A7J7I5V7|A0A7J7I5V7_CAMSI (98.4%, 5.79e-181)	Homeobox domain-containing protein OS=Camellia sinensis OX=4442 GN=HYC85_001166 PE=3 SV=1	sp|Q6X7K1|WOX2_ARATH (49.0%, 2.63e-57)	WUSCHEL-related homeobox 2 OS=Arabidopsis thaliana OX=3702 GN=WOX2 PE=2 SV=1	tr|A0A7J7I5V7|A0A7J7I5V7_CAMSI (98.4%, 1.27e-178)	Homeobox domain-containing protein OS=Camellia sinensis OX=4442 GN=HYC85_001166 PE=3 SV=1	-	0.235591	0.181228	0.267625	0.0067953	0.00560794	0.00819052	0.0107311	0.0102201	0.0116741
CsSME01G165200	Chr1:91454859-91456767	+	0	0	0	Heat shock protein 70 family (IPR013126), Heat shock protein 70, conserved site (IPR018181), Heat shock protein 70kD, peptide-binding domain superfamily (IPR029047), Heat shock protein 70kD, C-terminal domain superfamily (IPR029048), ATPase, nucleotide binding domain (IPR043129)	molecular_function: ATP binding (GO:0005524), molecular_function: ATP-dependent protein folding chaperone (GO:0140662)	CSS0042178.1 (98.1%, 1.98e-302)	Molecular Function: ATP binding (GO:0005524);; Biological Process: response to stress (GO:0006950);;	K03283|0|sind:105171901|K03283 heat shock 70kDa protein 1/8 | (RefSeq) heat shock cognate 70 kDa protein 2-like	Posttranslational modification, protein turnover, chaperones	Hsp70 protein	Heat shock cognate protein 70-1 {ECO:0000313|EMBL:EOY34079.1} OS=Theobroma cacao (Cacao) PE=3 SV=1	PREDICTED: heat shock cognate 70 kDa protein 2-like [Sesamum indicum]	tr|A0A7J7I409|A0A7J7I409_CAMSI (85.0%, 6.39e-247)	Heat shock protein 70 family OS=Camellia sinensis OX=4442 GN=HYC85_000353 PE=3 SV=1	sp|Q9LHA8|HS704_ARATH (85.2%, 8.73e-249)	Heat shock 70 kDa protein 4 OS=Arabidopsis thaliana OX=3702 GN=HSP70-4 PE=1 SV=1	tr|A0A6I9TWA4|A0A6I9TWA4_SESIN (86.7%, 2.69e-252)	heat shock cognate 70 kDa protein 2-like OS=Sesamum indicum OX=4182 GN=LOC105171901 PE=3 SV=1	HSPA1_6_8; heat shock 70kDa protein 1/6/8 (K03283)	0.225801	0.164143	0.267625	0.007047	0.00560794	0.0084156	0.0106488	0.0102201	0.0116741
CsSME01G165300	Chr1:91464092-91464325	-	0	0	1.14497	-	-	CSS0033431.1 (84.3%, 7.31e-19)	--	--	Carbohydrate transport and metabolism	Protein of unknown function, DUF604	Putative uncharacterized protein {ECO:0000313|EMBL:CCB58193.1} OS=Vitis vinifera (Grape) PE=4 SV=1	PREDICTED: uncharacterized protein LOC100267372 [Vitis vinifera]	tr|A0A7J7H0W4|A0A7J7H0W4_CAMSI (84.3%, 8.92e-22)	AA_permease_C domain-containing protein OS=Camellia sinensis OX=4442 GN=HYC85_015526 PE=4 SV=1	-	-	tr|A0A7J7H0W4|A0A7J7H0W4_CAMSI (84.3%, 1.96e-19)	AA_permease_C domain-containing protein OS=Camellia sinensis OX=4442 GN=HYC85_015526 PE=4 SV=1	-	0.225801	0.164143	0.267625	0.007047	0.00560794	0.0084156	0.0106488	0.0102201	0.0116741
CsSME01G165400	Chr1:91468736-91477543	-	10.5977	0.099032	15.3753	Cysteine alpha-hairpin motif superfamily (IPR009069), Ribosomal protein MRP10, mitochondrial (IPR017264), IMS import disulfide relay-system, CHCH-CHCH-like Cx9C (IPR031731)	biological_process: mitochondrial translation (GO:0032543), molecular_function: structural constituent of ribosome (GO:0003735)	CSS0049041.1 (98.8%, 6.39e-57)	--	--	--	--	Uncharacterized protein {ECO:0000313|EMBL:EOY34072.1} OS=Theobroma cacao (Cacao) PE=4 SV=1	Uncharacterized protein TCM_041863 [Theobroma cacao]	-	-	-	-	tr|A0A2R6S0X6|A0A2R6S0X6_ACTCC (90.0%, 4.04e-48)	37S ribosomal protein OS=Actinidia chinensis var. chinensis OX=1590841 GN=CEY00_Acc00235 PE=4 SV=1	-	0.225801	0.164143	0.267625	0.007047	0.00560794	0.0084156	0.0106488	0.0102201	0.0116741
CsSME01G165500	Chr1:91545125-91545334	-	0	0	0	-	-	CSS0004740.1 (86.8%, 9.31e-20)	-	-	-	-	-	-	-	-	-	-	-	-	-	0.213902	0.148635	0.251585	0.007362	0.00606121	0.00875786	0.0106007	0.0102201	0.0116741
CsSME01G165600	Chr1:91619550-91620101	-	0	0	0	-	-	CSS0043727.1 (94.2%, 2.09e-77)	Biological Process: cellular process (GO:0009987);; Molecular Function: organic cyclic compound binding (GO:0097159);; Molecular Function: heterocyclic compound binding (GO:1901363);;	--	General function prediction only	--	Putative uncharacterized protein {ECO:0000313|EMBL:CAN79061.1} OS=Vitis vinifera (Grape) PE=4 SV=1	hypothetical protein VITISV_024577 [Vitis vinifera]	-	-	-	-	tr|A0A1S3VYD0|A0A1S3VYD0_VIGRR (54.4%, 3.08e-42)	uncharacterized protein LOC106779485 OS=Vigna radiata var. radiata OX=3916 GN=LOC106779485 PE=4 SV=1	-	0.203589	0.145037	0.251585	0.0076321	0.00647643	0.00876207	0.0105964	0.0102201	0.0116741
CsSME01G165700	Chr1:91627960-91629615	+	0	0	3.61743	Multi antimicrobial extrusion protein (IPR002528), Multidrug and toxic compound extrusion family, eukaryotic (IPR045069)	biological_process: transmembrane transport (GO:0055085), biological_process: xenobiotic detoxification by transmembrane export across the plasma membrane (GO:1990961), cellular_component: membrane (GO:0016020), molecular_function: antiporter activity (GO:0015297), molecular_function: xenobiotic transmembrane transporter activity (GO:0042910)	CSS0009027.1 (99.4%, 0.0)	Biological Process: drug transmembrane transport (GO:0006855);; Molecular Function: drug transmembrane transporter activity (GO:0015238);; Molecular Function: antiporter activity (GO:0015297);; Cellular Component: membrane (GO:0016020);;	K03327|0|pmum:103333254|K03327 multidrug resistance protein, MATE family | (RefSeq) protein DETOXIFICATION 49	General function prediction only	MatE	MATE efflux family protein {ECO:0000256|RuleBase:RU004914} OS=Prunus persica (Peach) PE=3 SV=1	PREDICTED: MATE efflux family protein LAL5 [Prunus mume]	tr|A0A4S4DJR7|A0A4S4DJR7_CAMSI (99.5%, 0.0)	Protein DETOXIFICATION OS=Camellia sinensis var. sinensis OX=542762 GN=TEA_026157 PE=3 SV=1	sp|O82752|DTX49_ARATH (73.1%, 7.59e-226)	Protein DETOXIFICATION 49 OS=Arabidopsis thaliana OX=3702 GN=DTX49 PE=2 SV=1	tr|A0A4S4DJR7|A0A4S4DJR7_CAMSI (99.5%, 0.0)	Protein DETOXIFICATION OS=Camellia sinensis var. sinensis OX=542762 GN=TEA_026157 PE=3 SV=1	TC.MATE, SLC47A, norM, mdtK, dinF; multidrug resistance protein, MATE family (K03327)	0.203589	0.145037	0.251585	0.0076321	0.00647643	0.00876207	0.0105964	0.0102201	0.0116741
CsSME01G165800	Chr1:91645986-91648310	+	0	0	0	-	-	CSS0031231.1 (94.7%, 1.26e-21)	-	-	-	-	-	-	tr|A0A7J7I600|A0A7J7I600_CAMSI (91.2%, 2.24e-16)	Cytochrome c oxidase copper chaperone 1-like OS=Camellia sinensis OX=4442 GN=HYC85_001424 PE=3 SV=1	-	-	tr|A0A7J7I600|A0A7J7I600_CAMSI (91.2%, 4.92e-14)	Cytochrome c oxidase copper chaperone 1-like OS=Camellia sinensis OX=4442 GN=HYC85_001424 PE=3 SV=1	-	0.203589	0.145037	0.251585	0.0076321	0.00647643	0.00876207	0.0105964	0.0102201	0.0116741
CsSME01G165900	Chr1:91929687-91932072	-	6.4934	1.92037	11.6872	Ubiquitin-like domain (IPR000626), BAG domain (IPR003103), Ubiquitin-like domain superfamily (IPR029071), BAG domain superfamily (IPR036533), Molecular chaperone regulator BAG (IPR039773)	molecular_function: protein binding (GO:0005515), molecular_function: protein-folding chaperone binding (GO:0051087)	CSS0044000.1 (98.5%, 2.77e-231)	--	--	Signal transduction mechanisms	BAG domain	Uncharacterized protein {ECO:0000313|EMBL:EEF06001.2} OS=Populus trichocarpa (Western balsam poplar) PE=4 SV=2	PREDICTED: BAG family molecular chaperone regulator 1 [Nicotiana tomentosiformis]	tr|A0A7J7I4W6|A0A7J7I4W6_CAMSI (98.5%, 8.86e-231)	BAG family molecular chaperone regulator 3 OS=Camellia sinensis OX=4442 GN=HYC85_001168 PE=4 SV=1	sp|Q0WUQ1|BAG1_ARATH (54.1%, 4.32e-107)	BAG family molecular chaperone regulator 1 OS=Arabidopsis thaliana OX=3702 GN=BAG1 PE=1 SV=1	tr|A0A7J7I4W6|A0A7J7I4W6_CAMSI (98.5%, 1.95e-228)	BAG family molecular chaperone regulator 3 OS=Camellia sinensis OX=4442 GN=HYC85_001168 PE=4 SV=1	-	0.160531	0.0861861	0.234511	0.0084231	0.00684769	0.00933038	0.0109041	0.0102201	0.0126689
CsSME01G166000	Chr1:91998052-92001641	+	2.2172	3.58335	0.180991	Dihydrodipicolinate reductase, N-terminal (IPR000846), Dihydrodipicolinate reductase (IPR023940), NAD(P)-binding domain superfamily (IPR036291)	biological_process: lysine biosynthetic process via diaminopimelate (GO:0009089), molecular_function: 4-hydroxy-tetrahydrodipicolinate reductase (GO:0008839)	CSS0048625.1 (98.4%, 3.75e-80)	Molecular Function: 4-hydroxy-tetrahydrodipicolinate reductase (GO:0008839);; Biological Process: lysine biosynthetic process via diaminopimelate (GO:0009089);; Cellular Component: chloroplast stroma (GO:0009570);; Biological Process: photosynthetic electron transport in photosystem I (GO:0009773);; Biological Process: leaf morphogenesis (GO:0009965);; Biological Process: stomatal complex morphog…	K16908|0|pop:POPTR_0015s13920g|K16908 chloroplast NAD(P)H dehydrogenase [EC:1.6.99.-] | (RefSeq) POPTRDRAFT_835294; hypothetical protein	--	Dihydrodipicolinate reductase, N-terminus	Uncharacterized protein {ECO:0000313|EMBL:EEF06561.1} OS=Populus trichocarpa (Western balsam poplar) PE=4 SV=1	hypothetical protein POPTR_0015s13920g [Populus trichocarpa]	tr|A0A4S4E502|A0A4S4E502_CAMSI (98.4%, 5.95e-80)	Dihydrodipicolinate reductase-like protein CRR1, chloroplastic OS=Camellia sinensis var. sinensis OX=542762 GN=TEA_023361 PE=3 SV=1	sp|Q9FJ82|DAPB3_ARATH (79.6%, 7.78e-52)	Dihydrodipicolinate reductase-like protein CRR1, chloroplastic OS=Arabidopsis thaliana OX=3702 GN=DAPB3 PE=2 SV=1	tr|A0A7J7I4L7|A0A7J7I4L7_CAMSI (98.4%, 1.31e-77)	Dihydrodipicolinate reductase-like protein CRR1, chloroplastic OS=Camellia sinensis OX=4442 GN=HYC85_001169 PE=3 SV=1	CRR1; chloroplast NAD(P)H dehydrogenase [EC:1.6.99.-] (K16908)	0.152932	0.0769491	0.234511	0.0085121	0.00684769	0.00940264	0.0111054	0.0102201	0.0131184
CsSME01G166100	Chr1:92009658-92024927	-	4.60959	1.00199	2.63027	Cofactor assembly of complex C subunit B, CCB2/CCB4 (IPR021325), COFACTOR ASSEMBLY OF COMPLEX C SUBUNIT B CCB2, chloroplastic (IPR044970)	biological_process: cytochrome b6f complex assembly (GO:0010190)	CSS0007682.1 (97.1%, 1.87e-86)	--	--	--	Protein of unknown function (DUF2930)	Uncharacterized protein {ECO:0000313|EMBL:AFK46048.1} OS=Lotus japonicus (Lotus corniculatus var. japonicus) PE=2 SV=1	unknown [Lotus japonicus]	tr|A0A5P9VJW8|A0A5P9VJW8_CAMSI (94.1%, 2.39e-181)	Protein COFACTOR ASSEMBLY OF COMPLEX C SUBUNIT B CCB2, chloroplastic OS=Camellia sinensis OX=4442 PE=2 SV=1	sp|Q9FJ81|CCB2_ARATH (62.8%, 9.42e-102)	Protein COFACTOR ASSEMBLY OF COMPLEX C SUBUNIT B CCB2, chloroplastic OS=Arabidopsis thaliana OX=3702 GN=CCB2 PE=1 SV=1	tr|A0A5P9VJW8|A0A5P9VJW8_CAMSI (94.1%, 5.25e-179)	Protein COFACTOR ASSEMBLY OF COMPLEX C SUBUNIT B CCB2, chloroplastic OS=Camellia sinensis OX=4442 PE=2 SV=1	-	0.144775	0.0769491	0.219799	0.0086786	0.0075948	0.00940264	0.0111911	0.0102201	0.0131184
CsSME01G241300	Chr1:145386207-145386908	+	0	0	1.82604	AP2/ERF domain (IPR001471), DNA-binding domain superfamily (IPR016177), AP2/ERF domain superfamily (IPR036955), Ethylene-responsive transcription factor (IPR044808)	biological_process: ethylene-activated signaling pathway (GO:0009873), biological_process: regulation of DNA-templated transcription (GO:0006355), molecular_function: DNA binding (GO:0003677), molecular_function: DNA-binding transcription factor activity (GO:0003700)	CSS0021688.1 (98.7%, 1.75e-132)	--	K14516|2.16158e-46|spen:107017200|K14516 ethylene-responsive transcription factor 1 | (RefSeq) ethylene-responsive transcription factor 1B-like	--	AP2 domain	Uncharacterized protein {ECO:0000313|EMBL:EYU45759.1} (Fragment) OS=Erythranthe guttata (Yellow monkey flower) PE=4 SV=1	hypothetical protein MIMGU_mgv1a024948mg, partial [Erythranthe guttata]	tr|A0A4S4EYD6|A0A4S4EYD6_CAMSI (98.7%, 2.78e-132)	AP2/ERF domain-containing protein OS=Camellia sinensis var. sinensis OX=542762 GN=TEA_027924 PE=4 SV=1	sp|A0A3Q7I5Y9|ERFC3_SOLLC (41.2%, 8.51e-33)	Ethylene-response factor C3 OS=Solanum lycopersicum OX=4081 GN=ERF.C.3 PE=2 SV=1	tr|A0A4S4EYD6|A0A4S4EYD6_CAMSI (98.7%, 6.10e-130)	AP2/ERF domain-containing protein OS=Camellia sinensis var. sinensis OX=542762 GN=TEA_027924 PE=4 SV=1	ERF1; ethylene-responsive transcription factor 1 (K14516)	0.212921	0.161816	0.264013	0.0093774	0.00844912	0.0099851	0.0105602	0.00860031	0.0114709
CsSME01G241700	Chr1:146357443-146357999	+	0	0	0	-	-	CSS0013144.1 (98.4%, 3.48e-47)	-	-	-	-	-	-	tr|A0A7J7I8X9|A0A7J7I8X9_CAMSI (72.4%, 1.30e-07)	PDZ domain-containing protein OS=Camellia sinensis OX=4442 GN=HYC85_002240 PE=3 SV=1	-	-	tr|A0A7J7I8X9|A0A7J7I8X9_CAMSI (72.4%, 2.86e-05)	PDZ domain-containing protein OS=Camellia sinensis OX=4442 GN=HYC85_002240 PE=3 SV=1	-	0.221975	0.164821	0.278203	0.009269	0.00881609	0.0102643	0.0094245	0.00793537	0.0112403
CsSME01G241800	Chr1:146556035-146556688	-	0	0	6.86639	AP2/ERF domain (IPR001471), DNA-binding domain superfamily (IPR016177), AP2/ERF domain superfamily (IPR036955), Ethylene-responsive transcription factor (IPR044808)	biological_process: ethylene-activated signaling pathway (GO:0009873), biological_process: regulation of DNA-templated transcription (GO:0006355), molecular_function: DNA binding (GO:0003677), molecular_function: DNA-binding transcription factor activity (GO:0003700)	CSS0029398.1 (98.6%, 9.57e-150)	--	K14516|3.3017e-51|sind:105167789|K14516 ethylene-responsive transcription factor 1 | (RefSeq) ethylene-responsive transcription factor 1B-like	--	AP2 domain	Uncharacterized protein {ECO:0000313|EMBL:EYU45759.1} (Fragment) OS=Erythranthe guttata (Yellow monkey flower) PE=4 SV=1	hypothetical protein MIMGU_mgv1a024948mg, partial [Erythranthe guttata]	tr|A0A4S4ET02|A0A4S4ET02_CAMSI (58.1%, 5.44e-45)	AP2/ERF domain-containing protein OS=Camellia sinensis var. sinensis OX=542762 GN=TEA_008537 PE=4 SV=1	sp|A0A3Q7I5Y9|ERFC3_SOLLC (60.3%, 1.85e-46)	Ethylene-response factor C3 OS=Solanum lycopersicum OX=4081 GN=ERF.C.3 PE=2 SV=1	tr|A0A2R6RDZ1|A0A2R6RDZ1_ACTCC (56.9%, 4.58e-59)	Ethylene-responsive transcription factor OS=Actinidia chinensis var. chinensis OX=1590841 GN=CEY00_Acc07913 PE=4 SV=1	ERF1; ethylene-responsive transcription factor 1 (K14516)	0.200613	0.157262	0.24319	0.0090802	0.00874097	0.00968033	0.0099673	0.00850346	0.0115898
CsSME01G241900	Chr1:146743503-146747251	+	0	0	0.002322	Protein kinase domain (IPR000719), Leucine-rich repeat (IPR001611), Serine/threonine-protein kinase, active site (IPR008271), Protein kinase-like domain superfamily (IPR011009), Leucine-rich repeat-containing N-terminal, plant-type (IPR013210), Protein kinase, ATP binding site (IPR017441), Leucine-rich repeat domain superfamily (IPR032675)	biological_process: protein phosphorylation (GO:0006468), molecular_function: ATP binding (GO:0005524), molecular_function: protein binding (GO:0005515), molecular_function: protein kinase activity (GO:0004672)	CSS0044189.1 (81.5%, 2.19e-279)	Molecular Function: transmembrane receptor protein serine/threonine kinase activity (GO:0004675);; Molecular Function: ATP binding (GO:0005524);; Cellular Component: plasma membrane (GO:0005886);; Biological Process: protein phosphorylation (GO:0006468);; Biological Process: transmembrane receptor protein serine/threonine kinase signaling pathway (GO:0007178);; Cellular Component: integral compon…	K00924|0|vvi:100265723|K00924 [EC:2.7.1.-] | (RefSeq) receptor protein kinase TMK1	--	Protein kinase domain	Putative uncharacterized protein {ECO:0000313|EMBL:CCB51844.1} OS=Vitis vinifera (Grape) PE=3 SV=1	PREDICTED: probable receptor protein kinase TMK1 [Vitis vinifera]	tr|A0A4S4DMV0|A0A4S4DMV0_CAMSI (96.1%, 0.0)	Protein kinase domain-containing protein OS=Camellia sinensis var. sinensis OX=542762 GN=TEA_022839 PE=3 SV=1	sp|P43298|TMK1_ARATH (72.0%, 7.60e-211)	Receptor protein kinase TMK1 OS=Arabidopsis thaliana OX=3702 GN=TMK1 PE=1 SV=1	tr|A0A4S4DMV0|A0A4S4DMV0_CAMSI (96.1%, 0.0)	Protein kinase domain-containing protein OS=Camellia sinensis var. sinensis OX=542762 GN=TEA_022839 PE=3 SV=1	E2.7.1.-; kinase [EC:2.7.1.-] (K00924)	0.183393	0.152028	0.237032	0.0091476	0.00874097	0.00994534	0.0106365	0.00850346	0.0122445
CsSME01G242000	Chr1:146844459-146845787	+	0.499035	0	4.92682	U-box domain (IPR003613), Armadillo-like helical (IPR011989), Zinc finger, RING/FYVE/PHD-type (IPR013083), Armadillo-type fold (IPR016024), E3 ubiquitin-protein ligase PUB22/23/24-like (IPR045185), PUB protein, U-box domain, plant (IPR045210)	biological_process: protein ubiquitination (GO:0016567), molecular_function: ubiquitin protein ligase activity (GO:0061630), molecular_function: ubiquitin-protein transferase activity (GO:0004842)	CSS0035929.1 (70.7%, 8.15e-217)	Biological Process: defense response (GO:0006952);; Biological Process: response to organic substance (GO:0010033);; Biological Process: membrane organization (GO:0016044);; Molecular Function: ligase activity (GO:0016874);; Biological Process: macromolecule localization (GO:0033036);; Biological Process: cellular response to stress (GO:0033554);; Biological Process: regulation of programmed cell…	--	--	U-box domain	U-box domain-containing family protein {ECO:0000313|EMBL:ERP50322.1} OS=Populus trichocarpa (Western balsam poplar) PE=4 SV=1	U-box domain-containing family protein [Populus trichocarpa]	tr|A0A4S4DKN5|A0A4S4DKN5_CAMSI (98.6%, 1.92e-314)	RING-type E3 ubiquitin transferase OS=Camellia sinensis var. sinensis OX=542762 GN=TEA_022845 PE=4 SV=1	sp|Q5PNY6|PUB21_ARATH (52.3%, 1.65e-140)	U-box domain-containing protein 21 OS=Arabidopsis thaliana OX=3702 GN=PUB21 PE=2 SV=1	tr|A0A4S4DKN5|A0A4S4DKN5_CAMSI (98.6%, 4.23e-312)	RING-type E3 ubiquitin transferase OS=Camellia sinensis var. sinensis OX=542762 GN=TEA_022845 PE=4 SV=1	-	0.174659	0.149696	0.222284	0.0092883	0.00874097	0.0102227	0.0110524	0.00914816	0.0126624
CsSME01G242100	Chr1:146865484-146866701	+	0	0	5.48666	Putative S-adenosyl-L-methionine-dependent methyltransferase (IPR004159), S-adenosyl-L-methionine-dependent methyltransferase superfamily (IPR029063)	molecular_function: methyltransferase activity (GO:0008168)	CSS0038479.1 (98.8%, 1.96e-302)	Molecular Function: methyltransferase activity (GO:0008168);; Biological Process: methylation (GO:0032259);;	--	--	Putative S-adenosyl-L-methionine-dependent methyltransferase	Uncharacterized protein {ECO:0000313|EnsemblPlants:Solyc05g051210.2.1} OS=Solanum lycopersicum (Tomato) PE=4 SV=1	PREDICTED: uncharacterized protein LOC104103385 [Nicotiana tomentosiformis]	tr|A0A4S4DKN6|A0A4S4DKN6_CAMSI (98.8%, 5.39e-303)	Methyltransf_11 domain-containing protein OS=Camellia sinensis var. sinensis OX=542762 GN=TEA_022841 PE=3 SV=1	sp|Q8RWB7|PMT12_ARATH (39.5%, 2.51e-72)	Probable methyltransferase At1g29790 OS=Arabidopsis thaliana OX=3702 GN=CLSC5 PE=2 SV=1	tr|A0A4S4DKN6|A0A4S4DKN6_CAMSI (98.8%, 1.19e-300)	Methyltransf_11 domain-containing protein OS=Camellia sinensis var. sinensis OX=542762 GN=TEA_022841 PE=3 SV=1	-	0.174659	0.149696	0.222284	0.0092883	0.00874097	0.0102227	0.0110524	0.00914816	0.0126624
CsSME01G255200	Chr1:155635626-155636201	+	0	0	0	-	-	-	-	-	-	-	-	-	tr|A0A7J7GSK1|A0A7J7GSK1_CAMSI (79.1%, 5.09e-28)	Small, acid-soluble spore protein, alpha/beta type OS=Camellia sinensis OX=4442 GN=HYC85_017839 PE=4 SV=1	-	-	tr|A0A7J7GSK1|A0A7J7GSK1_CAMSI (79.1%, 1.12e-25)	Small, acid-soluble spore protein, alpha/beta type OS=Camellia sinensis OX=4442 GN=HYC85_017839 PE=4 SV=1	-	0.165174	0.138797	0.232788	0.0092658	0.00842235	0.0102354	0.0119208	0.0100662	0.0134005
CsSME01G255300	Chr1:155718785-155719159	+	3.97486	0.153077	100.189	Protein PELPK2 (IPR044659)	-	CSS0040084.1 (100%, 2.47e-17)	--	--	--	--	Uncharacterized protein {ECO:0000313|EMBL:KDP40971.1} OS=Jatropha curcas (Barbados nut) PE=4 SV=1	hypothetical protein JCGZ_24970 [Jatropha curcas]	-	-	-	-	-	-	-	0.177163	0.138797	0.260398	0.0092314	0.00807881	0.0102354	0.0117513	0.00932955	0.0134005
CsSME01G255400	Chr1:155743624-155744345	+	0	0.011062	39.4536	Protein PELPK2 (IPR044659)	-	CSS0001381.1 (100%, 6.69e-36)	--	--	--	--	Uncharacterized protein {ECO:0000313|EMBL:KDO60598.1} OS=Citrus sinensis (Sweet orange) PE=4 SV=1	hypothetical protein CISIN_1g035708mg [Citrus sinensis]	-	-	-	-	tr|A0A2R6S319|A0A2R6S319_ACTCC (61.7%, 5.07e-07)	Peroxidase-like protein OS=Actinidia chinensis var. chinensis OX=1590841 GN=CEY00_Acc01192 PE=4 SV=1	-	0.177163	0.138797	0.260398	0.0092314	0.00807881	0.0102354	0.0117513	0.00932955	0.0134005
CsSME01G255500	Chr1:155785547-155785960	+	0	0	0.00109	Protein PELPK2 (IPR044659)	-	CSS0000331.1 (91.2%, 4.22e-30)	--	--	--	--	Uncharacterized protein {ECO:0000313|EMBL:KDO60598.1} OS=Citrus sinensis (Sweet orange) PE=4 SV=1	hypothetical protein CISIN_1g035708mg [Citrus sinensis]	-	-	-	-	-	-	-	0.177163	0.138797	0.260398	0.0092314	0.00807881	0.0102354	0.0117513	0.00932955	0.0134005
CsSME01G255600	Chr1:155865708-155866025	-	0	0	64.2933	-	-	-	-	-	-	-	-	-	tr|A0A4S4ED70|A0A4S4ED70_CAMSI (44.7%, 7.89e-16)	Uncharacterized protein OS=Camellia sinensis var. sinensis OX=542762 GN=TEA_001803 PE=4 SV=1	-	-	tr|A0A2R6RE33|A0A2R6RE33_ACTCC (54.8%, 4.47e-25)	Uncharacterized protein OS=Actinidia chinensis var. chinensis OX=1590841 GN=CEY00_Acc07958 PE=4 SV=1	-	0.19212	0.139933	0.288363	0.0090614	0.00736255	0.0102354	0.0114285	0.00870232	0.0134005
CsSME01G255700	Chr1:155909570-155916252	-	2.62503	2.52126	0.527933	-	-	-	-	-	-	-	-	-	tr|A0A4S4ED70|A0A4S4ED70_CAMSI (60.9%, 5.96e-14)	Uncharacterized protein OS=Camellia sinensis var. sinensis OX=542762 GN=TEA_001803 PE=4 SV=1	-	-	tr|A0A7J0DGW9|A0A7J0DGW9_9ERIC (62.1%, 3.37e-27)	Glycine-rich cell wall structural protein-like OS=Actinidia rufa OX=165716 GN=Acr_00g0037640 PE=4 SV=1	-	0.208861	0.143607	0.307345	0.0087979	0.00661703	0.0102354	0.0110481	0.00847743	0.0134005
CsSME01G255800	Chr1:155895046-155895531	+	0	0	33.4471	-	-	CSS0003851.1 (80.6%, 4.07e-25)	--	--	--	--	Uncharacterized protein {ECO:0000313|EMBL:KDP40972.1} OS=Jatropha curcas (Barbados nut) PE=4 SV=1	hypothetical protein JCGZ_24971 [Jatropha curcas]	-	-	-	-	tr|A0A7J0EYT8|A0A7J0EYT8_9ERIC (64.0%, 5.75e-08)	Vegetative cell wall protein gp1-like OS=Actinidia rufa OX=165716 GN=Acr_07g0009940 PE=4 SV=1	-	0.19212	0.139933	0.288363	0.0090614	0.00736255	0.0102354	0.0114285	0.00870232	0.0134005
CsSME01G255900	Chr1:155895057-155895479	-	0	0	0	-	-	-	-	-	-	-	-	-	-	-	-	-	tr|A0A7J0DGW9|A0A7J0DGW9_9ERIC (49.0%, 1.31e-18)	Glycine-rich cell wall structural protein-like OS=Actinidia rufa OX=165716 GN=Acr_00g0037640 PE=4 SV=1	-	0.19212	0.139933	0.288363	0.0090614	0.00736255	0.0102354	0.0114285	0.00870232	0.0134005
CsSME01G256000	Chr1:155906747-155907169	-	3.16469	2.80905	65.5061	-	-	-	-	-	-	-	-	-	tr|A0A4S4ED70|A0A4S4ED70_CAMSI (56.7%, 6.31e-06)	Uncharacterized protein OS=Camellia sinensis var. sinensis OX=542762 GN=TEA_001803 PE=4 SV=1	-	-	tr|A0A6A4MA84|A0A6A4MA84_9ERIC (60.7%, 2.77e-04)	Fibroin heavy chain-like (Fragment) OS=Rhododendron williamsianum OX=262921 GN=C3L33_01862 PE=4 SV=1	-	0.208861	0.143607	0.307345	0.0087979	0.00661703	0.0102354	0.0110481	0.00847743	0.0134005
CsSME01G256100	Chr1:155908613-155910467	+	0.253444	0.200218	0.019342	Protein PELPK2 (IPR044659)	-	CSS0021607.1 (97.8%, 2.83e-25)	--	--	--	--	Uncharacterized protein {ECO:0000313|EMBL:KDP40972.1} OS=Jatropha curcas (Barbados nut) PE=4 SV=1	hypothetical protein JCGZ_24971 [Jatropha curcas]	-	-	-	-	tr|A0A2R6S319|A0A2R6S319_ACTCC (68.1%, 2.54e-11)	Peroxidase-like protein OS=Actinidia chinensis var. chinensis OX=1590841 GN=CEY00_Acc01192 PE=4 SV=1	-	0.208861	0.143607	0.307345	0.0087979	0.00661703	0.0102354	0.0110481	0.00847743	0.0134005
CsSME01G256200	Chr1:155913632-155914113	+	0	0	0	Protein PELPK2 (IPR044659)	-	CSS0041915.1 (92.3%, 2.88e-30)	--	--	--	--	Uncharacterized protein {ECO:0000313|EMBL:KDO60598.1} OS=Citrus sinensis (Sweet orange) PE=4 SV=1	hypothetical protein CISIN_1g035708mg [Citrus sinensis]	-	-	-	-	tr|A0A2R6R648|A0A2R6R648_ACTCC (55.3%, 8.38e-05)	Vegetative cell wall protein gp1-like OS=Actinidia chinensis var. chinensis OX=1590841 GN=CEY00_Acc10525 PE=4 SV=1	-	0.208861	0.143607	0.307345	0.0087979	0.00661703	0.0102354	0.0110481	0.00847743	0.0134005
CsSME01G256300	Chr1:155918672-155919804	+	0	0	0	-	-	CSS0013627.1 (84.6%, 5.34e-89)	--	--	--	--	--	PREDICTED: trichohyalin-like [Populus euphratica]	tr|A0A4S4EC85|A0A4S4EC85_CAMSI (91.3%, 3.11e-89)	ULP_PROTEASE domain-containing protein OS=Camellia sinensis var. sinensis OX=542762 GN=TEA_018008 PE=3 SV=1	-	-	tr|A0A4S4EC85|A0A4S4EC85_CAMSI (91.3%, 6.84e-87)	ULP_PROTEASE domain-containing protein OS=Camellia sinensis var. sinensis OX=542762 GN=TEA_018008 PE=3 SV=1	-	0.208861	0.143607	0.307345	0.0087979	0.00661703	0.0102354	0.0110481	0.00847743	0.0134005
CsSME01G256400	Chr1:155920218-155920874	+	0	0	0	-	-	CSS0047144.1 (93.8%, 6.49e-63)	--	--	--	--	Uncharacterized protein {ECO:0000313|EMBL:AFP55550.1} OS=Rosa rugosa (Rugosa rose) PE=4 SV=1	PREDICTED: uncharacterized protein LOC103943751 isoform X2 [Pyrus x bretschneideri]	tr|A0A7J7FYG0|A0A7J7FYG0_CAMSI (94.6%, 2.36e-68)	ULP_PROTEASE domain-containing protein OS=Camellia sinensis OX=4442 GN=HYC85_028185 PE=3 SV=1	-	-	tr|A0A7J7FYG0|A0A7J7FYG0_CAMSI (94.6%, 5.18e-66)	ULP_PROTEASE domain-containing protein OS=Camellia sinensis OX=4442 GN=HYC85_028185 PE=3 SV=1	-	0.208861	0.143607	0.307345	0.0087979	0.00661703	0.0102354	0.0110481	0.00847743	0.0134005
CsSME01G256500	Chr1:155938286-155949671	-	0	0	0.455611	-	-	CSS0045832.1 (94.6%, 0.0)	--	--	--	--	Uncharacterized protein isoform 1 {ECO:0000313|EMBL:EOY15413.1} OS=Theobroma cacao (Cacao) PE=4 SV=1	PREDICTED: uncharacterized protein LOC104603800 [Nelumbo nucifera]	tr|A0A7J7GV70|A0A7J7GV70_CAMSI (97.5%, 0.0)	Uncharacterized protein OS=Camellia sinensis OX=4442 GN=HYC85_017411 PE=4 SV=1	-	-	tr|A0A7J7GV70|A0A7J7GV70_CAMSI (97.5%, 0.0)	Uncharacterized protein OS=Camellia sinensis OX=4442 GN=HYC85_017411 PE=4 SV=1	-	0.208861	0.143607	0.307345	0.0087979	0.00661703	0.0102354	0.0110481	0.00847743	0.0134005
CsSME01G256600	Chr1:155955188-155961354	-	185.06	360.904	53.2424	Cyanobacterial aminoacyl-tRNA synthetase, CAAD domain (IPR025564), Protein CURVATURE THYLAKOID 1 (IPR033344)	cellular_component: thylakoid (GO:0009579)	CSS0036629.1 (98.8%, 7.20e-52)	--	--	--	CAAD domains of cyanobacterial aminoacyl-tRNA synthetase	Uncharacterized protein {ECO:0000313|EMBL:EMJ09886.1} OS=Prunus persica (Peach) PE=4 SV=1	hypothetical protein PRUPE_ppa011455mg [Prunus persica]	tr|A0A7J7GRC6|A0A7J7GRC6_CAMSI (99.0%, 2.68e-137)	CAAD domain-containing protein OS=Camellia sinensis OX=4442 GN=HYC85_017410 PE=4 SV=1	sp|Q8LDD3|CUT1D_ARATH (43.3%, 2.61e-38)	Protein CURVATURE THYLAKOID 1D, chloroplastic OS=Arabidopsis thaliana OX=3702 GN=CURT1D PE=1 SV=1	tr|A0A7J7GRC6|A0A7J7GRC6_CAMSI (99.0%, 5.90e-135)	CAAD domain-containing protein OS=Camellia sinensis OX=4442 GN=HYC85_017410 PE=4 SV=1	-	0.208861	0.143607	0.307345	0.0087979	0.00661703	0.0102354	0.0110481	0.00847743	0.0134005
CsSME01G256700	Chr1:156026698-156027601	-	0	0	0	-	-	CSS0015660.1 (65.8%, 2.51e-108)	--	--	--	--	Uncharacterized protein {ECO:0000313|EMBL:EMJ27384.1} OS=Prunus persica (Peach) PE=4 SV=1	PREDICTED: uncharacterized protein LOC101307011 [Fragaria vesca subsp. vesca]	tr|A0A7J7G0F9|A0A7J7G0F9_CAMSI (82.6%, 3.42e-118)	CRAL_TRIO_N domain-containing protein OS=Camellia sinensis OX=4442 GN=HYC85_028915 PE=4 SV=1	-	-	tr|A0A7J7G0F9|A0A7J7G0F9_CAMSI (82.6%, 7.51e-116)	CRAL_TRIO_N domain-containing protein OS=Camellia sinensis OX=4442 GN=HYC85_028915 PE=4 SV=1	-	0.227084	0.144056	0.325835	0.0084546	0.00608885	0.0102354	0.010607	0.00814501	0.0134005
CsSME01G256800	Chr1:156028252-156028653	-	0	0	0	-	-	CSS0015660.1 (92.5%, 1.88e-70)	--	--	--	--	Uncharacterized protein {ECO:0000313|EMBL:EMJ27384.1} OS=Prunus persica (Peach) PE=4 SV=1	PREDICTED: uncharacterized protein LOC101307011 [Fragaria vesca subsp. vesca]	tr|A0A4V3WL54|A0A4V3WL54_CAMSI (91.7%, 5.70e-69)	PMD domain-containing protein OS=Camellia sinensis var. sinensis OX=542762 GN=TEA_011034 PE=4 SV=1	-	-	tr|A0A4V3WL54|A0A4V3WL54_CAMSI (91.7%, 1.25e-66)	PMD domain-containing protein OS=Camellia sinensis var. sinensis OX=542762 GN=TEA_011034 PE=4 SV=1	-	0.227084	0.144056	0.325835	0.0084546	0.00608885	0.0102354	0.010607	0.00814501	0.0134005
CsSME01G256900	Chr1:156117583-156122222	+	54.7395	207.154	53.8875	14-3-3 protein (IPR000308), 14-3-3 protein, conserved site (IPR023409), 14-3-3 domain (IPR023410), 14-3-3 domain superfamily (IPR036815)	-	CSS0025248.1 (100%, 2.26e-176)	Molecular Function: protein domain specific binding (GO:0019904);;	K06630|5.27436e-165|nnu:104608604|K06630 14-3-3 protein epsilon | (RefSeq) 14-3-3-like protein GF14 kappa	Posttranslational modification, protein turnover, chaperones	14-3-3 protein	Uncharacterized protein {ECO:0000313|EMBL:KDP41459.1} OS=Jatropha curcas (Barbados nut) PE=3 SV=1	hypothetical protein JCGZ_15866 [Jatropha curcas]	tr|A0A7J7GT81|A0A7J7GT81_CAMSI (87.0%, 9.48e-153)	14_3_3 domain-containing protein OS=Camellia sinensis OX=4442 GN=HYC85_020306 PE=3 SV=1	sp|P93206|14331_SOLLC (90.4%, 1.22e-155)	14-3-3 protein 1 OS=Solanum lycopersicum OX=4081 GN=TFT1 PE=3 SV=2	tr|A0A5B7AWR4|A0A5B7AWR4_DAVIN (93.2%, 5.25e-160)	Putative 14-3-3-like protein GF14 kappa OS=Davidia involucrata OX=16924 GN=Din_029879 PE=3 SV=1	YWHAE; 14-3-3 protein epsilon (K06630)	0.248071	0.150551	0.353924	0.0080501	0.00582185	0.0102354	0.010069	0.00769554	0.0134005
CsSME01G257000	Chr1:156157653-156159034	+	0	0	0	-	-	CSS0000448.1 (92.3%, 8.49e-73)	-	-	-	-	-	-	-	-	-	-	-	-	-	0.248071	0.150551	0.353924	0.0080501	0.00582185	0.0102354	0.010069	0.00769554	0.0134005
CsSME01G257100	Chr1:156186718-156203618	-	5.68546	0.286764	16.551	Phosphofructokinase domain (IPR000023), Pyrophosphate-dependent phosphofructokinase TP0108-type (IPR012004), ATP-dependent 6-phosphofructokinase (IPR022953), Phosphofructokinase superfamily (IPR035966)	biological_process: fructose 6-phosphate metabolic process (GO:0006002), biological_process: glycolytic process (GO:0006096), molecular_function: 6-phosphofructokinase activity (GO:0003872), molecular_function: ATP binding (GO:0005524)	CSS0033468.1 (99.2%, 0.0)	--	K00850|0|rcu:8267060|K00850 6-phosphofructokinase 1 [EC:2.7.1.11] | (RefSeq) ATP-dependent 6-phosphofructokinase 5, chloroplastic	Carbohydrate transport and metabolism	Phosphofructokinase	Phosphofructokinase {ECO:0000313|EMBL:AHE93343.1} OS=Camellia sinensis (Tea) PE=2 SV=1	phosphofructokinase [Camellia sinensis]	tr|A0A7J7GRL2|A0A7J7GRL2_CAMSI (92.8%, 0.0)	PFK domain-containing protein OS=Camellia sinensis OX=4442 GN=HYC85_017407 PE=4 SV=1	sp|Q8VYN6|PFKA5_ARATH (77.5%, 4.16e-313)	ATP-dependent 6-phosphofructokinase 5, chloroplastic OS=Arabidopsis thaliana OX=3702 GN=PFK5 PE=1 SV=1	tr|A0A7J7GRL2|A0A7J7GRL2_CAMSI (92.8%, 0.0)	PFK domain-containing protein OS=Camellia sinensis OX=4442 GN=HYC85_017407 PE=4 SV=1	pfkA, PFK; 6-phosphofructokinase 1 [EC:2.7.1.11] (K00850)	0.258346	0.150551	0.3611	0.0078301	0.00562983	0.0102354	0.0098707	0.00769554	0.0134005
CsSME01G257200	Chr1:156658833-156659012	-	0	0	0	-	-	CSS0043429.1 (100%, 5.55e-33)	-	-	-	-	-	-	-	-	-	-	-	-	-	0.323463	0.260398	0.3611	0.0062598	0.00529728	0.00807881	0.0086561	0.00769554	0.00988038
CsSME01G257300	Chr1:156729191-156730659	-	4.71874	0	0	Homeodomain, ZF-HD class (IPR006455), ZF-HD homeobox protein, Cys/His-rich dimerisation domain (IPR006456), Homeobox-like domain superfamily (IPR009057)	-	CSS0049919.1 (99.6%, 1.71e-153)	--	--	--	ZF-HD protein dimerisation region	Putative uncharacterized protein {ECO:0000313|EMBL:CCB45249.1} OS=Vitis vinifera (Grape) PE=4 SV=1	PREDICTED: zinc-finger homeodomain protein 1-like [Nelumbo nucifera]	tr|A0A7J7GRA3|A0A7J7GRA3_CAMSI (96.8%, 1.41e-150)	ZF-HD dimerization-type domain-containing protein OS=Camellia sinensis OX=4442 GN=HYC85_017406 PE=4 SV=1	sp|A2Z259|ZHD1_ORYSI (50.2%, 6.62e-78)	Zinc-finger homeodomain protein 1 OS=Oryza sativa subsp. indica OX=39946 GN=ZHD1 PE=3 SV=1	tr|A0A7J7GRA3|A0A7J7GRA3_CAMSI (96.8%, 3.10e-148)	ZF-HD dimerization-type domain-containing protein OS=Camellia sinensis OX=4442 GN=HYC85_017406 PE=4 SV=1	-	0.327643	0.288363	0.3611	0.0060471	0.00529728	0.00736255	0.0087317	0.00769554	0.0100853
CsSME01G257400	Chr1:157092837-157131928	-	0	3.26667	8.2153	GRAM domain (IPR004182), PH-like domain superfamily (IPR011993), GEM-like protein (IPR037848)	-	CSS0046992.1 (76.3%, 1.24e-105)	Biological Process: protein targeting to vacuole (GO:0006623);; Biological Process: membrane fusion (GO:0006944);; Biological Process: vesicle-mediated transport (GO:0016192);; Biological Process: endosomal transport (GO:0016197);;	--	--	GRAM domain	FH interacting protein 1 {ECO:0000313|EMBL:EOY15388.1} OS=Theobroma cacao (Cacao) PE=4 SV=1	FH interacting protein 1 [Theobroma cacao]	tr|A0A7J7I5X5|A0A7J7I5X5_CAMSI (94.7%, 2.10e-204)	GRAM domain-containing protein OS=Camellia sinensis OX=4442 GN=HYC85_001639 PE=3 SV=1	sp|Q8S8F8|GEM_ARATH (73.0%, 3.77e-114)	GLABRA2 expression modulator OS=Arabidopsis thaliana OX=3702 GN=GEM PE=1 SV=1	tr|A0A7J7I5X5|A0A7J7I5X5_CAMSI (94.7%, 4.62e-202)	GRAM domain-containing protein OS=Camellia sinensis OX=4442 GN=HYC85_001639 PE=3 SV=1	-	0.319877	0.27322	0.3611	0.0061406	0.00529728	0.00736563	0.0092551	0.00769554	0.0104203
CsSME01G257500	Chr1:157095525-157095704	+	0	0	0	-	-	CSS0020962.1 (96.6%, 3.77e-31)	-	-	-	-	-	-	-	-	-	-	-	-	-	0.324543	0.287872	0.3611	0.0060181	0.00529728	0.00710217	0.0091386	0.00769554	0.0100977
CsSME01G257600	Chr1:157123259-157124168	-	0	0	0.035308	GAG-pre-integrase domain (IPR025724)	-	CSS0031468.1 (95.2%, 1.68e-141)	Molecular Function: nucleic acid binding (GO:0003676);; Biological Process: DNA integration (GO:0015074);; Molecular Function: ion binding (GO:0043167);;	--	--	GAG-pre-integrase domain	Putative uncharacterized protein {ECO:0000313|EMBL:CAN79134.1} OS=Vitis vinifera (Grape) PE=4 SV=1	hypothetical protein VITISV_000843 [Vitis vinifera]	tr|A0A7J7GFH3|A0A7J7GFH3_CAMSI (58.7%, 6.16e-20)	ADP-ribosylation factor GTPase-activating protein AGD1 OS=Camellia sinensis OX=4442 GN=HYC85_023781 PE=4 SV=1	-	-	tr|A0A7J7GFH3|A0A7J7GFH3_CAMSI (58.7%, 1.36e-17)	ADP-ribosylation factor GTPase-activating protein AGD1 OS=Camellia sinensis OX=4442 GN=HYC85_023781 PE=4 SV=1	-	0.316472	0.27322	0.3611	0.0061725	0.00529728	0.00736563	0.0094111	0.00788765	0.0104203
CsSME01G257700	Chr1:157285429-157290283	-	46.6341	7.70213	0	Serine hydrolase FSH (IPR005645), Alpha/Beta hydrolase fold (IPR029058)	-	CSS0004128.1 (98.2%, 2.79e-166)	Biological Process: cellular biosynthetic process (GO:0044249);; Biological Process: response to stimulus (GO:0050896);; Biological Process: organic substance biosynthetic process (GO:1901576);;	--	Amino acid transport and metabolism	Serine hydrolase (FSH1)	Folic acid and derivative biosynthetic process, putative {ECO:0000313|EMBL:EOX91983.1} OS=Theobroma cacao (Cacao) PE=4 SV=1	Folic acid and derivative biosynthetic process, putative [Theobroma cacao]	tr|A0A4V3WLA6|A0A4V3WLA6_CAMSI (92.0%, 6.94e-151)	FSH1 domain-containing protein OS=Camellia sinensis var. sinensis OX=542762 GN=TEA_023341 PE=4 SV=1	-	-	tr|A0A4V3WLA6|A0A4V3WLA6_CAMSI (92.0%, 1.53e-148)	FSH1 domain-containing protein OS=Camellia sinensis var. sinensis OX=542762 GN=TEA_023341 PE=4 SV=1	-	0.307078	0.267161	0.356628	0.006329	0.00529728	0.00736563	0.0096208	0.00807041	0.0104203
CsSME01G257800	Chr1:157310113-157315570	-	4.95712	5.55588	8.77853	Serine hydrolase FSH (IPR005645), Alpha/Beta hydrolase fold (IPR029058)	-	CSS0017589.1 (97.2%, 1.94e-173)	Biological Process: cellular biosynthetic process (GO:0044249);; Biological Process: response to stimulus (GO:0050896);; Biological Process: organic substance biosynthetic process (GO:1901576);;	--	Amino acid transport and metabolism	Serine hydrolase (FSH1)	Uncharacterized protein {ECO:0000313|EMBL:ESR39540.1} OS=Citrus clementina PE=4 SV=1	PREDICTED: UPF0483 protein AGAP003155 [Vitis vinifera]	tr|A0A4S4EN85|A0A4S4EN85_CAMSI (74.3%, 3.06e-123)	FSH1 domain-containing protein OS=Camellia sinensis var. sinensis OX=542762 GN=TEA_018754 PE=4 SV=1	-	-	tr|A0A2R6RJD0|A0A2R6RJD0_ACTCC (76.5%, 7.31e-126)	Esterase OS=Actinidia chinensis var. chinensis OX=1590841 GN=CEY00_Acc05409 PE=4 SV=1	-	0.299698	0.267161	0.337704	0.0065862	0.00584399	0.00786928	0.0098104	0.00894591	0.0104203
CsSME01G257900	Chr1:157393213-157393672	-	0	1.13915	0.94557	-	-	CSS0006640.2 (96.6%, 9.23e-27)	Cellular Component: intracellular (GO:0005622);; Molecular Function: zinc ion binding (GO:0008270);;	--	--	CCT motif	B-box type zinc finger protein with CCT domain isoform 1 {ECO:0000313|EMBL:EOX93574.1} OS=Theobroma cacao (Cacao) PE=4 SV=1	B-box type zinc finger protein with CCT domain isoform 1 [Theobroma cacao]	tr|A0A7J7HLQ9|A0A7J7HLQ9_CAMSI (88.0%, 2.93e-42)	Ovule protein OS=Camellia sinensis OX=4442 GN=HYC85_011095 PE=3 SV=1	sp|Q9LUA9|COL10_ARATH (35.8%, 1.21e-07)	Zinc finger protein CONSTANS-LIKE 10 OS=Arabidopsis thaliana OX=3702 GN=COL10 PE=1 SV=1	tr|A0A7J7HLQ9|A0A7J7HLQ9_CAMSI (88.0%, 6.44e-40)	Ovule protein OS=Camellia sinensis OX=4442 GN=HYC85_011095 PE=3 SV=1	-	0.299698	0.267161	0.337704	0.0065862	0.00584399	0.00786928	0.0098104	0.00894591	0.0104203
CsSME01G258000	Chr1:157484521-157485953	+	0	0	0	Translation initiation factor IF6 (IPR002769)	biological_process: cytosolic ribosome assembly (GO:0042256), molecular_function: ribosome binding (GO:0043022)	CSS0015715.1 (72.0%, 3.67e-105)	Molecular Function: translation initiation factor activity (GO:0003743);; Cellular Component: nucleolus (GO:0005730);; Cellular Component: cytoplasm (GO:0005737);; Biological Process: translational initiation (GO:0006413);; Biological Process: mature ribosome assembly (GO:0042256);; Biological Process: ribosomal large subunit biogenesis (GO:0042273);; Molecular Function: ribosome binding (GO:0043…	K03264|1.44081e-59|pop:POPTR_0005s10150g|K03264 translation initiation factor 6 | (RefSeq) POPTRDRAFT_863667; hypothetical protein	Translation, ribosomal structure and biogenesis	eIF-6 family	Uncharacterized protein {ECO:0000313|EMBL:EEE93414.2} (Fragment) OS=Populus trichocarpa (Western balsam poplar) PE=3 SV=2	Eukaryotic translation initiation factor 6-2 [Glycine soja]	tr|A0A7J7I1Q8|A0A7J7I1Q8_CAMSI (95.3%, 4.88e-109)	Plasma membrane ATPase OS=Camellia sinensis OX=4442 GN=HYC85_000199 PE=4 SV=1	sp|Q9M060|IF62_ARATH (82.8%, 5.56e-52)	Eukaryotic translation initiation factor 6-2 OS=Arabidopsis thaliana OX=3702 GN=EIF6-2 PE=2 SV=1	tr|A0A7J7I1Q8|A0A7J7I1Q8_CAMSI (95.3%, 1.07e-106)	Plasma membrane ATPase OS=Camellia sinensis OX=4442 GN=HYC85_000199 PE=4 SV=1	EIF6; translation initiation factor 6 (K03264)	0.294608	0.267161	0.331079	0.0067565	0.00584399	0.00786928	0.0098553	0.00939508	0.0104203
CsSME01G258100	Chr1:157672061-157674008	+	0	0	0	-	-	CSS0041515.1 (60.0%, 2.78e-41)	--	--	--	--	Putative uncharacterized protein {ECO:0000313|EMBL:CAN61422.1} OS=Vitis vinifera (Grape) PE=4 SV=1	PREDICTED: uncharacterized protein LOC103696038 [Phoenix dactylifera]	tr|A0A7J7FZ40|A0A7J7FZ40_CAMSI (96.6%, 3.42e-89)	PMD domain-containing protein OS=Camellia sinensis OX=4442 GN=HYC85_029800 PE=4 SV=1	-	-	tr|A0A7J7FZ40|A0A7J7FZ40_CAMSI (96.6%, 7.51e-87)	PMD domain-containing protein OS=Camellia sinensis OX=4442 GN=HYC85_029800 PE=4 SV=1	-	0.290468	0.267161	0.309844	0.0071717	0.00595181	0.0081741	0.0097059	0.00885959	0.0104203
CsSME01G258200	Chr1:157728319-157728789	+	10.4655	5.68312	123.603	Classical arabinogalactan protein (IPR044959)	-	CSS0019189.1 (78.2%, 2.66e-10)	--	--	--	--	--	PREDICTED: classical arabinogalactan protein 4-like [Malus domestica]	tr|A0A7J7I786|A0A7J7I786_CAMSI (95.5%, 7.64e-11)	WD_REPEATS_REGION domain-containing protein OS=Camellia sinensis OX=4442 GN=HYC85_001636 PE=3 SV=1	-	-	tr|A0A7J7I786|A0A7J7I786_CAMSI (95.5%, 1.68e-08)	WD_REPEATS_REGION domain-containing protein OS=Camellia sinensis OX=4442 GN=HYC85_001636 PE=3 SV=1	-	0.291978	0.267161	0.317304	0.0074008	0.00603294	0.00824289	0.0095759	0.00878451	0.0104203
CsSME01G258300	Chr1:157787014-157788382	+	0.430171	0	0.069913	MORF/ORRM1/DAG-like (IPR039206)	biological_process: cytidine to uridine editing (GO:0016554)	CSS0048572.1 (62.3%, 5.90e-50)	Biological Process: maltose metabolic process (GO:0000023);; Molecular Function: nucleotide binding (GO:0000166);; Molecular Function: RNA binding (GO:0003723);; Biological Process: thylakoid membrane organization (GO:0010027);; Biological Process: starch biosynthetic process (GO:0019252);;	--	--	RNA recognition motif. (a.k.a. RRM, RBD, or RNP domain)	Putative uncharacterized protein {ECO:0000313|EMBL:CCB58759.1} OS=Vitis vinifera (Grape) PE=4 SV=1	PREDICTED: uncharacterized protein LOC100265361 [Vitis vinifera]	tr|A0A4S4CXG9|A0A4S4CXG9_CAMSI (75.9%, 1.91e-83)	ULP_PROTEASE domain-containing protein OS=Camellia sinensis var. sinensis OX=542762 GN=TEA_002930 PE=4 SV=1	sp|Q8L440|ORRM1_ARATH (43.4%, 4.02e-29)	Organelle RRM domain-containing protein 1, chloroplastic OS=Arabidopsis thaliana OX=3702 GN=ORRM1 PE=1 SV=1	tr|A0A4S4CXG9|A0A4S4CXG9_CAMSI (75.9%, 4.20e-81)	ULP_PROTEASE domain-containing protein OS=Camellia sinensis var. sinensis OX=542762 GN=TEA_002930 PE=4 SV=1	-	0.291978	0.267161	0.317304	0.0074008	0.00603294	0.00824289	0.0095759	0.00878451	0.0104203
CsSME01G258400	Chr1:157810846-157813063	+	0	0	0.4719	Multi antimicrobial extrusion protein (IPR002528)	biological_process: transmembrane transport (GO:0055085), cellular_component: membrane (GO:0016020), molecular_function: antiporter activity (GO:0015297), molecular_function: xenobiotic transmembrane transporter activity (GO:0042910)	CSS0027758.1 (68.4%, 3.12e-146)	Biological Process: drug transmembrane transport (GO:0006855);; Molecular Function: drug transmembrane transporter activity (GO:0015238);; Molecular Function: antiporter activity (GO:0015297);; Cellular Component: membrane (GO:0016020);;	K03327|0|sot:102594262|K03327 multidrug resistance protein, MATE family | (RefSeq) protein DETOXIFICATION 27-like	General function prediction only	MatE	MATE efflux family protein {ECO:0000256|RuleBase:RU004914} OS=Solanum tuberosum (Potato) PE=3 SV=1	PREDICTED: protein TRANSPARENT TESTA 12-like [Solanum tuberosum]	tr|A0A7J7I7D1|A0A7J7I7D1_CAMSI (99.3%, 2.39e-214)	Protein DETOXIFICATION OS=Camellia sinensis OX=4442 GN=HYC85_001635 PE=3 SV=1	sp|Q9FKQ1|DTX27_ARATH (66.6%, 1.50e-137)	Protein DETOXIFICATION 27 OS=Arabidopsis thaliana OX=3702 GN=DTX27 PE=2 SV=1	tr|A0A7J7I7D1|A0A7J7I7D1_CAMSI (99.3%, 5.25e-212)	Protein DETOXIFICATION OS=Camellia sinensis OX=4442 GN=HYC85_001635 PE=3 SV=1	TC.MATE, SLC47A, norM, mdtK, dinF; multidrug resistance protein, MATE family (K03327)	0.293895	0.267161	0.320583	0.0076546	0.00664386	0.00857135	0.0095098	0.00878451	0.0104203
CsSME01G258500	Chr1:157852490-157855160	+	0	0	0	-	-	CSS0046276.1 (94.3%, 9.01e-54)	-	-	-	-	-	-	tr|A0A7J7FZL8|A0A7J7FZL8_CAMSI (79.2%, 1.53e-19)	CCHC-type domain-containing protein OS=Camellia sinensis OX=4442 GN=HYC85_029756 PE=4 SV=1	-	-	tr|A0A7J7FZL8|A0A7J7FZL8_CAMSI (79.2%, 3.37e-17)	CCHC-type domain-containing protein OS=Camellia sinensis OX=4442 GN=HYC85_029756 PE=4 SV=1	-	0.293895	0.267161	0.320583	0.0076546	0.00664386	0.00857135	0.0095098	0.00878451	0.0104203
CsSME01G258600	Chr1:157857335-157858084	+	0	0	0	14-3-3 protein (IPR000308), 14-3-3 domain (IPR023410), 14-3-3 domain superfamily (IPR036815)	-	CSS0039114.1 (99.6%, 1.11e-171)	Molecular Function: protein domain specific binding (GO:0019904);;	K06630|4.26681e-109|spen:107004713|K06630 14-3-3 protein epsilon | (RefSeq) 14-3-3 protein 1	Posttranslational modification, protein turnover, chaperones	14-3-3 protein	Uncharacterized protein {ECO:0000313|EnsemblPlants:Solyc11g010470.1.1} OS=Solanum lycopersicum (Tomato) PE=3 SV=1	PREDICTED: 14-3-3 protein 1 [Solanum lycopersicum]	tr|A0A7J7I6I4|A0A7J7I6I4_CAMSI (100%, 2.34e-173)	14_3_3 domain-containing protein OS=Camellia sinensis OX=4442 GN=HYC85_001634 PE=3 SV=1	sp|P93206|14331_SOLLC (63.7%, 2.43e-102)	14-3-3 protein 1 OS=Solanum lycopersicum OX=4081 GN=TFT1 PE=3 SV=2	tr|A0A7J7I6I4|A0A7J7I6I4_CAMSI (100%, 5.16e-171)	14_3_3 domain-containing protein OS=Camellia sinensis OX=4442 GN=HYC85_001634 PE=3 SV=1	-	0.293895	0.267161	0.320583	0.0076546	0.00664386	0.00857135	0.0095098	0.00878451	0.0104203
CsSME01G258700	Chr1:157931201-157931672	+	0.943888	0	4.65348	-	-	CSS0011661.1 (100%, 9.82e-48)	Cellular Component: TIM23 mitochondrial import inner membrane translocase complex (GO:0005744);; Biological Process: intracellular protein transport (GO:0006886);; Molecular Function: P-P-bond-hydrolysis-driven protein transmembrane transporter activity (GO:0015450);;	K17426|7.47591e-14|nnu:104596382|K17426 large subunit ribosomal protein L45 | (RefSeq) 39S ribosomal protein L45, mitochondrial	Translation, ribosomal structure and biogenesis	--	GDSL esterase/lipase {ECO:0000313|EMBL:EXC31827.1} OS=Morus notabilis PE=4 SV=1	PREDICTED: uncharacterized protein LOC104596382 isoform X2 [Nelumbo nucifera]	tr|A0A4S4DSD2|A0A4S4DSD2_CAMSI (100%, 5.47e-19)	Ovule protein OS=Camellia sinensis var. sinensis OX=542762 GN=TEA_023260 PE=4 SV=1	-	-	tr|A0A4S4DSD2|A0A4S4DSD2_CAMSI (100%, 1.20e-16)	Ovule protein OS=Camellia sinensis var. sinensis OX=542762 GN=TEA_023260 PE=4 SV=1	-	0.295627	0.267161	0.320583	0.0078253	0.00710217	0.00857135	0.0094688	0.00878451	0.0104203
CsSME01G258800	Chr1:157940945-157942190	-	0	0	0	-	-	CSS0040236.1 (96.6%, 1.14e-12)	Molecular Function: binding (GO:0005488);;	K14560|6.47024e-43|gra:105801393|K14560 U3 small nucleolar ribonucleoprotein protein IMP3 | (RefSeq) uncharacterized LOC105801393	General function prediction only	Reverse transcriptase (RNA-dependent DNA polymerase)	Uncharacterized protein {ECO:0000313|EnsemblPlants:PGSC0003DMT400011503} OS=Solanum tuberosum (Potato) PE=4 SV=1	PREDICTED: uncharacterized protein LOC105033942 [Elaeis guineensis]	-	-	-	-	tr|A0A396GLT1|A0A396GLT1_MEDTR (89.7%, 4.85e-07)	Putative RNA-directed DNA polymerase OS=Medicago truncatula OX=3880 GN=MtrunA17_Chr8g0373061 PE=4 SV=1	-	0.295627	0.267161	0.320583	0.0078253	0.00710217	0.00857135	0.0094688	0.00878451	0.0104203
CsSME01G258900	Chr1:158001435-158001680	+	0	0	0	-	-	-	-	-	-	-	-	-	tr|A0A4S4D5U0|A0A4S4D5U0_CAMSI (93.8%, 6.52e-44)	14_3_3 domain-containing protein OS=Camellia sinensis var. sinensis OX=542762 GN=TEA_015702 PE=3 SV=1	-	-	tr|A0A4S4D5U0|A0A4S4D5U0_CAMSI (93.8%, 1.43e-41)	14_3_3 domain-containing protein OS=Camellia sinensis var. sinensis OX=542762 GN=TEA_015702 PE=3 SV=1	-	0.299969	0.267161	0.331285	0.0079031	0.00719504	0.00857135	0.0093196	0.00860558	0.0104203
CsSME01G259000	Chr1:158098287-158101149	-	0	0	0	Ulp1 protease family, C-terminal catalytic domain (IPR003653), Papain-like cysteine peptidase superfamily (IPR038765)	biological_process: proteolysis (GO:0006508), molecular_function: cysteine-type peptidase activity (GO:0008234)	CSS0047144.1 (92.8%, 0.0)	--	--	--	--	Uncharacterized protein {ECO:0000313|EMBL:AFP55550.1} OS=Rosa rugosa (Rugosa rose) PE=4 SV=1	PREDICTED: uncharacterized protein LOC103943751 isoform X2 [Pyrus x bretschneideri]	tr|A0A7J7FZ47|A0A7J7FZ47_CAMSI (98.4%, 0.0)	ULP_PROTEASE domain-containing protein OS=Camellia sinensis OX=4442 GN=HYC85_028417 PE=3 SV=1	-	-	tr|A0A7J7FZ47|A0A7J7FZ47_CAMSI (98.4%, 0.0)	ULP_PROTEASE domain-containing protein OS=Camellia sinensis OX=4442 GN=HYC85_028417 PE=3 SV=1	-	0.302177	0.267161	0.331285	0.0078855	0.00719504	0.00857135	0.0092537	0.0085956	0.0104203
CsSME01G259100	Chr1:158104756-158105511	+	0	0	0	14-3-3 protein (IPR000308), 14-3-3 domain (IPR023410), 14-3-3 domain superfamily (IPR036815)	-	CSS0042487.1 (98.0%, 1.65e-171)	Molecular Function: protein domain specific binding (GO:0019904);;	K06630|5.6684e-108|spen:107004713|K06630 14-3-3 protein epsilon | (RefSeq) 14-3-3 protein 1	Posttranslational modification, protein turnover, chaperones	14-3-3 protein	14-3-3 d-2-AS protein {ECO:0000313|EMBL:BAD12175.1} OS=Nicotiana tabacum (Common tobacco) PE=2 SV=1	14-3-3 d-2-AS protein [Nicotiana tabacum]	tr|A0A4S4F1V8|A0A4S4F1V8_CAMSI (98.0%, 3.23e-169)	14_3_3 domain-containing protein OS=Camellia sinensis var. sinensis OX=542762 GN=TEA_008437 PE=3 SV=1	sp|P93206|14331_SOLLC (62.1%, 3.72e-102)	14-3-3 protein 1 OS=Solanum lycopersicum OX=4081 GN=TFT1 PE=3 SV=2	tr|A0A4S4F1V8|A0A4S4F1V8_CAMSI (98.0%, 7.11e-167)	14_3_3 domain-containing protein OS=Camellia sinensis var. sinensis OX=542762 GN=TEA_008437 PE=3 SV=1	YWHAE; 14-3-3 protein epsilon (K06630)	0.305073	0.267161	0.331285	0.0079375	0.00719504	0.00857135	0.0091371	0.0085956	0.0099847
CsSME01G259200	Chr1:158211385-158213395	-	0.005982	3.93962	17.4991	ENTH/VHS (IPR008942), AP180 N-terminal homology (ANTH) domain (IPR011417), ENTH domain (IPR013809), Clathrin coat assembly protein AP180-like (IPR045192)	biological_process: clathrin coat assembly (GO:0048268), biological_process: clathrin-dependent endocytosis (GO:0072583), molecular_function: phospholipid binding (GO:0005543)	CSS0026892.1 (98.9%, 1.84e-246)	--	--	--	ANTH domain	Coffea canephora DH200=94 genomic scaffold, scaffold_7 {ECO:0000313|EMBL:CDP01531.1} OS=Coffea canephora (Robusta coffee) PE=4 SV=1	PREDICTED: putative clathrin assembly protein At4g40080 [Nicotiana sylvestris]	tr|A0A7J7I6H5|A0A7J7I6H5_CAMSI (98.6%, 1.40e-249)	ENTH domain-containing protein OS=Camellia sinensis OX=4442 GN=HYC85_001624 PE=4 SV=1	sp|Q8L936|CAP16_ARATH (53.8%, 1.16e-120)	Putative clathrin assembly protein At4g40080 OS=Arabidopsis thaliana OX=3702 GN=At4g40080 PE=2 SV=2	tr|A0A7J7I6H5|A0A7J7I6H5_CAMSI (98.6%, 3.08e-247)	ENTH domain-containing protein OS=Camellia sinensis OX=4442 GN=HYC85_001624 PE=4 SV=1	-	0.309696	0.282823	0.331285	0.0080045	0.00762278	0.00857135	0.00899	0.00851384	0.00996684
CsSME01G259300	Chr1:158306727-158307352	-	0	0	0	-	-	CSS0025012.1 (50.8%, 3.03e-30)	-	-	-	-	-	-	tr|A0A7J7FXV2|A0A7J7FXV2_CAMSI (48.7%, 1.91e-25)	Rad21_Rec8_N domain-containing protein OS=Camellia sinensis OX=4442 GN=HYC85_027965 PE=4 SV=1	-	-	tr|A0A7J7FXV2|A0A7J7FXV2_CAMSI (48.7%, 4.20e-23)	Rad21_Rec8_N domain-containing protein OS=Camellia sinensis OX=4442 GN=HYC85_027965 PE=4 SV=1	-	0.31003	0.286167	0.331285	0.0079458	0.00728276	0.00857135	0.0088496	0.00851384	0.00939508
CsSME01G259400	Chr1:158327748-158329125	+	0	0	0	-	-	CSS0039461.1 (89.1%, 3.68e-56)	-	-	-	-	-	-	tr|A0A7J7FWQ5|A0A7J7FWQ5_CAMSI (75.0%, 2.50e-05)	Uncharacterized protein OS=Camellia sinensis OX=4442 GN=HYC85_028953 PE=4 SV=1	-	-	-	-	-	0.31003	0.286167	0.331285	0.0079458	0.00728276	0.00857135	0.0088496	0.00851384	0.00939508
CsSME01G259500	Chr1:158624361-158625915	-	0	2.74489	1.64007	Zinc finger, RING-type (IPR001841), Zinc finger, RING/FYVE/PHD-type (IPR013083)	-	CSS0028202.1 (97.3%, 2.36e-231)	Molecular Function: ubiquitin-protein transferase activity (GO:0004842);; Cellular Component: plasma membrane (GO:0005886);; Biological Process: defense response to bacterium, incompatible interaction (GO:0009816);; Biological Process: response to chitin (GO:0010200);; Biological Process: protein ubiquitination (GO:0016567);;	K10664|2.9528e-89|nnu:104604112|K10664 E3 ubiquitin-protein ligase ATL6/9/15/31/42/55 [EC:2.3.2.27] | (RefSeq) E3 ubiquitin-protein ligase ATL6-like	Posttranslational modification, protein turnover, chaperones	Ring finger domain	Uncharacterized protein {ECO:0000313|EMBL:KDO60644.1} OS=Citrus sinensis (Sweet orange) PE=4 SV=1	PREDICTED: E3 ubiquitin-protein ligase ATL6-like [Nelumbo nucifera]	tr|A0A7J7I7R3|A0A7J7I7R3_CAMSI (81.2%, 5.93e-185)	RING-type domain-containing protein OS=Camellia sinensis OX=4442 GN=HYC85_001623 PE=4 SV=1	sp|Q8RXX9|ATL6_ARATH (45.0%, 2.83e-73)	E3 ubiquitin-protein ligase ATL6 OS=Arabidopsis thaliana OX=3702 GN=ATL6 PE=1 SV=2	tr|A0A7J7I7R3|A0A7J7I7R3_CAMSI (81.2%, 1.30e-182)	RING-type domain-containing protein OS=Camellia sinensis OX=4442 GN=HYC85_001623 PE=4 SV=1	ATL6S; E3 ubiquitin-protein ligase ATL6/9/15/31/42/55 [EC:2.3.2.27] (K10664)	0.294144	0.210612	0.331285	0.0078597	0.00728276	0.00857135	0.0087987	0.00851384	0.00914356
CsSME01G259600	Chr1:158641576-158643051	-	0	0.261195	2.60338	Zinc finger, RING-type (IPR001841), Zinc finger, RING/FYVE/PHD-type (IPR013083)	-	CSS0047286.1 (93.6%, 4.53e-201)	--	K10664|5.31696e-87|nnu:104604112|K10664 E3 ubiquitin-protein ligase ATL6/9/15/31/42/55 [EC:2.3.2.27] | (RefSeq) E3 ubiquitin-protein ligase ATL6-like	Posttranslational modification, protein turnover, chaperones	Ring finger domain	Uncharacterized protein {ECO:0000313|EMBL:KDO60644.1} OS=Citrus sinensis (Sweet orange) PE=4 SV=1	PREDICTED: E3 ubiquitin-protein ligase ATL6-like [Nelumbo nucifera]	tr|A0A7J7I7R3|A0A7J7I7R3_CAMSI (82.1%, 2.26e-186)	RING-type domain-containing protein OS=Camellia sinensis OX=4442 GN=HYC85_001623 PE=4 SV=1	sp|Q8RXX9|ATL6_ARATH (45.1%, 1.55e-63)	E3 ubiquitin-protein ligase ATL6 OS=Arabidopsis thaliana OX=3702 GN=ATL6 PE=1 SV=2	tr|A0A7J7I7R3|A0A7J7I7R3_CAMSI (82.1%, 4.96e-184)	RING-type domain-containing protein OS=Camellia sinensis OX=4442 GN=HYC85_001623 PE=4 SV=1	ATL6S; E3 ubiquitin-protein ligase ATL6/9/15/31/42/55 [EC:2.3.2.27] (K10664)	0.294144	0.210612	0.331285	0.0078597	0.00728276	0.00857135	0.0087987	0.00851384	0.00914356
CsSME01G259700	Chr1:158688653-158688886	+	0	0	0	-	-	CSS0044742.1 (87.0%, 2.61e-39)	-	-	-	-	-	-	tr|A0A7J7FY60|A0A7J7FY60_CAMSI (50.6%, 1.05e-17)	Signal peptide protein OS=Camellia sinensis OX=4442 GN=HYC85_029082 PE=4 SV=1	-	-	tr|A0A7J7FY60|A0A7J7FY60_CAMSI (50.6%, 2.32e-15)	Signal peptide protein OS=Camellia sinensis OX=4442 GN=HYC85_029082 PE=4 SV=1	-	0.294144	0.210612	0.331285	0.0078597	0.00728276	0.00857135	0.0087987	0.00851384	0.00914356
CsSME01G259800	Chr1:158778574-158779662	-	0	0.902205	3.33495	Zinc finger, RING-type (IPR001841), Zinc finger, RING/FYVE/PHD-type (IPR013083)	-	CSS0047286.1 (76.7%, 1.07e-173)	--	K10664|5.31696e-87|nnu:104604112|K10664 E3 ubiquitin-protein ligase ATL6/9/15/31/42/55 [EC:2.3.2.27] | (RefSeq) E3 ubiquitin-protein ligase ATL6-like	Posttranslational modification, protein turnover, chaperones	Ring finger domain	Uncharacterized protein {ECO:0000313|EMBL:KDO60644.1} OS=Citrus sinensis (Sweet orange) PE=4 SV=1	PREDICTED: E3 ubiquitin-protein ligase ATL6-like [Nelumbo nucifera]	tr|A0A7J7I7R3|A0A7J7I7R3_CAMSI (95.0%, 1.94e-226)	RING-type domain-containing protein OS=Camellia sinensis OX=4442 GN=HYC85_001623 PE=4 SV=1	sp|Q8RXX9|ATL6_ARATH (41.8%, 9.13e-65)	E3 ubiquitin-protein ligase ATL6 OS=Arabidopsis thaliana OX=3702 GN=ATL6 PE=1 SV=2	tr|A0A7J7I7R3|A0A7J7I7R3_CAMSI (95.0%, 4.27e-224)	RING-type domain-containing protein OS=Camellia sinensis OX=4442 GN=HYC85_001623 PE=4 SV=1	ATL6S; E3 ubiquitin-protein ligase ATL6/9/15/31/42/55 [EC:2.3.2.27] (K10664)	0.280166	0.177522	0.331285	0.0078024	0.00728276	0.00857135	0.0088068	0.00851384	0.00914356
CsSME01G259900	Chr1:158921650-158922807	+	6.12311	0.837989	0.018482	P-type ATPase (IPR001757), Cation-transporting P-type ATPase, C-terminal (IPR006068), P-type ATPase, subfamily IIIB (IPR006415), HAD superfamily (IPR023214), P-type ATPase, transmembrane domain superfamily (IPR023298), P-type ATPase, cytoplasmic domain N (IPR023299), HAD-like superfamily (IPR036412)	biological_process: magnesium ion transport (GO:0015693), cellular_component: membrane (GO:0016020), molecular_function: ATP binding (GO:0005524), molecular_function: ATP hydrolysis activity (GO:0016887), molecular_function: P-type magnesium transporter activity (GO:0015444), molecular_function: nucleotide binding (GO:0000166), molecular_function: transporter activity (GO:0005215)	CSS0034049.1 (99.7%, 6.37e-264)	Molecular Function: ATP binding (GO:0005524);; Molecular Function: magnesium-importing ATPase activity (GO:0015444);; Biological Process: magnesium ion transport (GO:0015693);; Cellular Component: integral component of membrane (GO:0016021);; Molecular Function: metal ion binding (GO:0046872);;	--	Inorganic ion transport and metabolism	haloacid dehalogenase-like hydrolase	Uncharacterized protein {ECO:0000313|EnsemblPlants:GLYMA08G14105.1} OS=Glycine max (Soybean) PE=3 SV=1	PREDICTED: calcium-transporting ATPase type 2C member 1-like isoform X2 [Phoenix dactylifera]	tr|A0A4S4DYP7|A0A4S4DYP7_CAMSI (99.7%, 1.40e-272)	Cation_ATPase_C domain-containing protein OS=Camellia sinensis var. sinensis OX=542762 GN=TEA_002191 PE=4 SV=1	-	-	tr|A0A4S4DYP7|A0A4S4DYP7_CAMSI (99.7%, 3.09e-270)	Cation_ATPase_C domain-containing protein OS=Camellia sinensis var. sinensis OX=542762 GN=TEA_002191 PE=4 SV=1	-	0.241384	0.114411	0.331285	0.0077494	0.00728276	0.00835229	0.0088294	0.00851384	0.00925396
CsSME01G260000	Chr1:158910088-158910633	-	6.55987	2.41889	1.20413	P-loop containing nucleoside triphosphate hydrolase (IPR027417), AP2/ERF domain superfamily (IPR036955)	biological_process: regulation of DNA-templated transcription (GO:0006355), molecular_function: DNA-binding transcription factor activity (GO:0003700)	CSS0041290.1 (96.9%, 1.88e-110)	Cellular Component: plant-type vacuole (GO:0000325);; Molecular Function: ATP binding (GO:0005524);; Cellular Component: vacuolar membrane (GO:0005774);; Cellular Component: plasma membrane (GO:0005886);; Biological Process: obsolete ATP catabolic process (GO:0006200);; Molecular Function: folic acid transmembrane transporter activity (GO:0008517);; Biological Process: response to water deprivati…	--	Secondary metabolites biosynthesis, transport and catabolism	ABC transporter	Uncharacterized protein {ECO:0000313|EnsemblPlants:Traes_5AL_54CBC7523.1} (Fragment) OS=Triticum aestivum (Wheat) PE=4 SV=1	PREDICTED: ABC transporter C family member 4-like [Cucumis sativus]	tr|A0A4S4CWJ0|A0A4S4CWJ0_CAMSI (94.2%, 1.02e-85)	B box-type domain-containing protein OS=Camellia sinensis var. sinensis OX=542762 GN=TEA_020427 PE=4 SV=1	sp|Q7DM58|AB4C_ARATH (72.9%, 9.24e-34)	ABC transporter C family member 4 OS=Arabidopsis thaliana OX=3702 GN=ABCC4 PE=1 SV=2	tr|A0A4S4CWJ0|A0A4S4CWJ0_CAMSI (94.2%, 2.25e-83)	B box-type domain-containing protein OS=Camellia sinensis var. sinensis OX=542762 GN=TEA_020427 PE=4 SV=1	-	0.241384	0.114411	0.331285	0.0077494	0.00728276	0.00835229	0.0088294	0.00851384	0.00925396
CsSME01G260100	Chr1:158923067-158924055	-	0	1.33192	0	Glycoside hydrolase, family 5 (IPR001547), Fascin (IPR010431), Glycoside hydrolase superfamily (IPR017853), Glycoside hydrolase, family 5, conserved site (IPR018087)	biological_process: actin filament organization (GO:0007015), biological_process: carbohydrate metabolic process (GO:0005975), biological_process: organic substance metabolic process (GO:0071704), molecular_function: actin filament binding (GO:0051015), molecular_function: hydrolase activity, hydrolyzing O-glycosyl compounds (GO:0004553)	CSS0022728.1 (50.6%, 5.54e-65)	Molecular Function: hydrolase activity, hydrolyzing O-glycosyl compounds (GO:0004553);; Biological Process: carbohydrate metabolic process (GO:0005975);; Molecular Function: protein binding, bridging (GO:0030674);; Molecular Function: actin filament binding (GO:0051015);;	--	--	Cellulase (glycosyl hydrolase family 5)	Uncharacterized protein {ECO:0000313|EMBL:ESR47268.1} OS=Citrus clementina PE=3 SV=1	hypothetical protein CICLE_v10000913mg [Citrus clementina]	tr|A0A1Y0K2D8|A0A1Y0K2D8_CAMSI (100%, 1.84e-150)	Beta-glucosidase 2 GH5 family OS=Camellia sinensis OX=4442 GN=GH5BG2 PE=2 SV=1	-	-	tr|A0A1Y0K2D8|A0A1Y0K2D8_CAMSI (100%, 4.04e-148)	Beta-glucosidase 2 GH5 family OS=Camellia sinensis OX=4442 GN=GH5BG2 PE=2 SV=1	-	0.241384	0.114411	0.331285	0.0077494	0.00728276	0.00835229	0.0088294	0.00851384	0.00925396
CsSME01G260200	Chr1:158926109-158927638	+	0	0	0	-	-	CSS0045667.1 (100%, 9.97e-65)	-	-	-	-	-	-	-	-	-	-	-	-	-	0.241384	0.114411	0.331285	0.0077494	0.00728276	0.00835229	0.0088294	0.00851384	0.00925396
CsSME01G260300	Chr1:159035701-159037996	+	0	0	0	Myc-type, basic helix-loop-helix (bHLH) domain (IPR011598), Helix-loop-helix DNA-binding domain superfamily (IPR036638)	molecular_function: protein dimerization activity (GO:0046983)	CSS0025816.1 (99.2%, 1.01e-162)	--	--	--	Helix-loop-helix DNA-binding domain	Coffea canephora DH200=94 genomic scaffold, scaffold_7 {ECO:0000313|EMBL:CDP01524.1} OS=Coffea canephora (Robusta coffee) PE=4 SV=1	unnamed protein product [Coffea canephora]	tr|A0A4S4DZA3|A0A4S4DZA3_CAMSI (98.4%, 1.78e-206)	BHLH domain-containing protein OS=Camellia sinensis var. sinensis OX=542762 GN=TEA_002192 PE=4 SV=1	sp|Q9SK91|BH094_ARATH (49.0%, 4.52e-53)	Transcription factor bHLH94 OS=Arabidopsis thaliana OX=3702 GN=BHLH94 PE=1 SV=2	tr|A0A4S4DZA3|A0A4S4DZA3_CAMSI (98.4%, 3.92e-204)	BHLH domain-containing protein OS=Camellia sinensis var. sinensis OX=542762 GN=TEA_002192 PE=4 SV=1	-	0.217543	0.0928718	0.324265	0.0078297	0.00728276	0.0086826	0.0089194	0.00851384	0.00950602
CsSME01G260400	Chr1:159064162-159066134	-	3.73358	7.56237	30.0684	Zinc finger, RING-type (IPR001841), Zinc finger, RING/FYVE/PHD-type (IPR013083), RING-H2 finger protein ATL1/ATL16-like (IPR044600)	biological_process: protein ubiquitination (GO:0016567), molecular_function: transferase activity (GO:0016740)	CSS0014171.1 (94.7%, 6.23e-240)	--	K10664|2.46087e-93|vvi:100854068|K10664 E3 ubiquitin-protein ligase ATL6/9/15/31/42/55 [EC:2.3.2.27] | (RefSeq) RING-H2 finger protein ATL54	Posttranslational modification, protein turnover, chaperones	Ring finger domain	Coffea canephora DH200=94 genomic scaffold, scaffold_7 {ECO:0000313|EMBL:CDP01523.1} OS=Coffea canephora (Robusta coffee) PE=4 SV=1	unnamed protein product [Coffea canephora]	tr|A0A7J7I5V8|A0A7J7I5V8_CAMSI (98.1%, 2.52e-245)	RING-type E3 ubiquitin transferase OS=Camellia sinensis OX=4442 GN=HYC85_001621 PE=3 SV=1	sp|Q8LFY8|ATL54_ARATH (54.5%, 2.05e-38)	RING-H2 finger protein ATL54 OS=Arabidopsis thaliana OX=3702 GN=ATL54 PE=2 SV=2	tr|A0A7J7I5V8|A0A7J7I5V8_CAMSI (98.1%, 5.55e-243)	RING-type E3 ubiquitin transferase OS=Camellia sinensis OX=4442 GN=HYC85_001621 PE=3 SV=1	-	0.217543	0.0928718	0.324265	0.0078297	0.00728276	0.0086826	0.0089194	0.00851384	0.00950602
CsSME01G260500	Chr1:159090354-159090968	+	4.25896	0	1.80348	-	-	-	-	-	-	-	-	-	tr|A0A4S4DZM3|A0A4S4DZM3_CAMSI (98.5%, 7.09e-139)	Uncharacterized protein OS=Camellia sinensis var. sinensis OX=542762 GN=TEA_002213 PE=4 SV=1	-	-	tr|A0A4S4DZM3|A0A4S4DZM3_CAMSI (98.5%, 1.56e-136)	Uncharacterized protein OS=Camellia sinensis var. sinensis OX=542762 GN=TEA_002213 PE=4 SV=1	-	0.217543	0.0928718	0.324265	0.0078297	0.00728276	0.0086826	0.0089194	0.00851384	0.00950602
CsSME01G260600	Chr1:159091242-159092706	-	0	0	2.88304	IBR domain (IPR002867), Zinc finger, RING/FYVE/PHD-type (IPR013083), Zinc finger C2H2-type (IPR013087), Zinc finger, RING-type, conserved site (IPR017907), Zinc finger, C3HC4 RING-type (IPR018957), TRIAD supradomain (IPR044066)	molecular_function: metal ion binding (GO:0046872), molecular_function: zinc ion binding (GO:0008270)	CSS0032056.1 (99.8%, 4.17e-309)	Molecular Function: nucleic acid binding (GO:0003676);; Molecular Function: ATP binding (GO:0005524);; Molecular Function: ATP-dependent helicase activity (GO:0008026);; Molecular Function: zinc ion binding (GO:0008270);;	K12818|0|cit:102610569|K12818 ATP-dependent RNA helicase DHX8/PRP22 [EC:3.6.4.13] | (RefSeq) ATP-dependent RNA helicase DEAH11, chloroplastic-like	Posttranslational modification, protein turnover, chaperones	IBR domain	Uncharacterized protein {ECO:0000313|EMBL:ESR39558.1} OS=Citrus clementina PE=4 SV=1	PREDICTED: putative uncharacterized protein At4g01020, chloroplastic-like [Citrus sinensis]	tr|A0A4S4DXS1|A0A4S4DXS1_CAMSI (99.8%, 6.88e-287)	ATP-dependent RNA helicase DEAH11, chloroplastic OS=Camellia sinensis var. sinensis OX=542762 GN=TEA_002196 PE=4 SV=1	sp|P0CE10|DEAHB_ARATH (57.7%, 4.74e-163)	ATP-dependent RNA helicase DEAH11, chloroplastic OS=Arabidopsis thaliana OX=3702 GN=At4g01020 PE=3 SV=1	tr|A0A4S4DXS1|A0A4S4DXS1_CAMSI (99.8%, 1.51e-284)	ATP-dependent RNA helicase DEAH11, chloroplastic OS=Camellia sinensis var. sinensis OX=542762 GN=TEA_002196 PE=4 SV=1	-	0.217543	0.0928718	0.324265	0.0078297	0.00728276	0.0086826	0.0089194	0.00851384	0.00950602
CsSME01G260700	Chr1:159144840-159157333	-	2.88377	0	0	3,4-dihydroxy-2-butanone 4-phosphate synthase, RibB (IPR000422), GTP cyclohydrolase II, RibA (IPR000926), Riboflavin biosynthesis protein RibBA (IPR016299), DHBP synthase RibB-like alpha/beta domain superfamily (IPR017945), GTP cyclohydrolase II (IPR032677), GTP cyclohydrolase II superfamily (IPR036144)	biological_process: riboflavin biosynthetic process (GO:0009231), molecular_function: 3,4-dihydroxy-2-butanone-4-phosphate synthase activity (GO:0008686), molecular_function: GTP cyclohydrolase II activity (GO:0003935)	CSS0005330.1 (99.8%, 0.0)	Molecular Function: GTP cyclohydrolase II activity (GO:0003935);; Molecular Function: 3,4-dihydroxy-2-butanone-4-phosphate synthase activity (GO:0008686);; Biological Process: riboflavin biosynthetic process (GO:0009231);; Cellular Component: chloroplast stroma (GO:0009570);; Cellular Component: membrane (GO:0016020);; Biological Process: root hair elongation (GO:0048767);;	K14652|0|pop:POPTR_0007s04980g|K14652 3,4-dihydroxy 2-butanone 4-phosphate synthase / GTP cyclohydrolase II [EC:4.1.99.12 3.5.4.25] | (RefSeq) POPTRDRAFT_217377; hypothetical protein	Coenzyme transport and metabolism	3,4-dihydroxy-2-butanone 4-phosphate synthase	Uncharacterized protein {ECO:0000313|EMBL:EEE90999.2} OS=Populus trichocarpa (Western balsam poplar) PE=3 SV=2	PREDICTED: bifunctional riboflavin biosynthesis protein RIBA 1, chloroplastic-like isoform X1 [Populus euphratica]	tr|A0A7J7I5W0|A0A7J7I5W0_CAMSI (99.1%, 0.0)	GTP cyclohydrolase II OS=Camellia sinensis OX=4442 GN=HYC85_001619 PE=3 SV=1	sp|P47924|RIBA1_ARATH (78.5%, 1.54e-273)	Bifunctional riboflavin biosynthesis protein RIBA 1, chloroplastic OS=Arabidopsis thaliana OX=3702 GN=RIBA1 PE=1 SV=2	tr|A0A7J7I5W0|A0A7J7I5W0_CAMSI (99.1%, 0.0)	GTP cyclohydrolase II OS=Camellia sinensis OX=4442 GN=HYC85_001619 PE=3 SV=1	ribBA; 3,4-dihydroxy 2-butanone 4-phosphate synthase / GTP cyclohydrolase II [EC:4.1.99.12 3.5.4.25] (K14652)	0.193621	0.0850487	0.313383	0.0079395	0.00728276	0.00880744	0.009019	0.00851384	0.00959081
CsSME01G260800	Chr1:159177559-159185162	+	0.153913	0	3.50511	Solute carrier family 13 (IPR001898), Citrate carrier CitT-related (IPR030676)	biological_process: transmembrane transport (GO:0055085), cellular_component: membrane (GO:0016020), molecular_function: transmembrane transporter activity (GO:0022857)	CSS0026917.1 (76.6%, 6.85e-257)	Molecular Function: L-glutamate transmembrane transporter activity (GO:0005313);; Biological Process: sodium ion transport (GO:0006814);; Cellular Component: chloroplast thylakoid (GO:0009534);; Biological Process: response to nematode (GO:0009624);; Cellular Component: chloroplast envelope (GO:0009941);; Molecular Function: oxaloacetate transmembrane transporter activity (GO:0015131);; Molecular…	K03319|0|nnu:104608634|K03319 divalent anion:Na+ symporter, DASS family | (RefSeq) dicarboxylate transporter 2.1, chloroplastic-like	--	Sodium:sulfate symporter transmembrane region	Glutamate/malate translocator {ECO:0000313|EMBL:AAM89397.1} OS=Nicotiana tabacum (Common tobacco) PE=1 SV=1	PREDICTED: dicarboxylate transporter 2.1, chloroplastic-like [Nicotiana sylvestris]	tr|A0A4S4DZL5|A0A4S4DZL5_CAMSI (99.6%, 0.0)	Dicarboxylate transporter 2.1, chloroplastic OS=Camellia sinensis var. sinensis OX=542762 GN=TEA_002203 PE=3 SV=1	sp|Q8L7Z9|DIT2_SPIOL (73.0%, 5.16e-248)	Dicarboxylate transporter 2, chloroplastic OS=Spinacia oleracea OX=3562 GN=DIT2 PE=1 SV=1	tr|A0A4S4DZL5|A0A4S4DZL5_CAMSI (99.6%, 0.0)	Dicarboxylate transporter 2.1, chloroplastic OS=Camellia sinensis var. sinensis OX=542762 GN=TEA_002203 PE=3 SV=1	-	0.193621	0.0850487	0.313383	0.0079395	0.00728276	0.00880744	0.009019	0.00851384	0.00959081
CsSME01G260900	Chr1:159274408-159277789	+	59.2718	51.5283	134.134	Helix-turn-helix motif (IPR000047), Homeobox domain (IPR001356), Leucine zipper, homeobox-associated (IPR003106), Homeobox-like domain superfamily (IPR009057), Homeobox, conserved site (IPR017970), Homeobox-leucine zipper protein, class I, plant (IPR045224)	biological_process: regulation of DNA-templated transcription (GO:0006355), molecular_function: DNA binding (GO:0003677), molecular_function: DNA-binding transcription factor activity (GO:0003700), molecular_function: DNA-binding transcription factor activity, RNA polymerase II-specific (GO:0000981), molecular_function: sequence-specific DNA binding (GO:0043565)	CSS0047362.1 (78.3%, 1.01e-151)	Molecular Function: transcription regulatory region sequence-specific DNA binding (GO:0000976);; Molecular Function: DNA-binding transcription factor activity (GO:0003700);; Cellular Component: nucleus (GO:0005634);; Biological Process: regulation of transcription, DNA-templated (GO:0006355);;	K09338|2.80728e-155|vvi:100853966|K09338 homeobox-leucine zipper protein | (RefSeq) homeobox-leucine zipper protein ATHB-6	Transcription	Homeobox domain	Putative uncharacterized protein {ECO:0000313|EMBL:CCB57353.1} OS=Vitis vinifera (Grape) PE=4 SV=1	PREDICTED: homeobox-leucine zipper protein ATHB-6 [Vitis vinifera]	tr|A0A4S4DXU0|A0A4S4DXU0_CAMSI (78.9%, 3.94e-152)	Homeobox-leucine zipper protein OS=Camellia sinensis var. sinensis OX=542762 GN=TEA_002208 PE=3 SV=1	sp|P46668|ATHB6_ARATH (48.6%, 3.03e-60)	Homeobox-leucine zipper protein ATHB-6 OS=Arabidopsis thaliana OX=3702 GN=ATHB-6 PE=1 SV=1	tr|A0A4S4DXU0|A0A4S4DXU0_CAMSI (78.9%, 8.66e-150)	Homeobox-leucine zipper protein OS=Camellia sinensis var. sinensis OX=542762 GN=TEA_002208 PE=3 SV=1	HD-ZIP; homeobox-leucine zipper protein (K09338)	0.170853	0.0850487	0.286167	0.0080384	0.00728276	0.00885386	0.0091342	0.00856249	0.00966619
CsSME01G261000	Chr1:159294573-159296576	-	0	0	0	Domain of unknown function DUF4283 (IPR025558)	-	CSS0029354.1 (35.3%, 2.05e-51)	--	--	General function prediction only	Reverse transcriptase (RNA-dependent DNA polymerase)	Uncharacterized protein {ECO:0000313|EMBL:CCA66009.1} OS=Beta vulgaris subsp. vulgaris (sugar beet) PE=4 SV=1	PREDICTED: uncharacterized protein LOC103936764 [Pyrus x bretschneideri]	tr|A0A7J7G161|A0A7J7G161_CAMSI (87.4%, 9.36e-135)	CCHC-type domain-containing protein OS=Camellia sinensis OX=4442 GN=HYC85_029679 PE=4 SV=1	-	-	tr|A0A7J7G161|A0A7J7G161_CAMSI (87.4%, 2.06e-132)	CCHC-type domain-containing protein OS=Camellia sinensis OX=4442 GN=HYC85_029679 PE=4 SV=1	-	0.170853	0.0850487	0.286167	0.0080384	0.00728276	0.00885386	0.0091342	0.00856249	0.00966619
CsSME01G261100	Chr1:159373087-159373470	-	0	0	0	-	-	CSS0031325.1 (85.8%, 1.38e-71)	Cellular Component: integral component of membrane (GO:0016021);; Molecular Function: transferase activity, transferring hexosyl groups (GO:0016758);;	--	--	galactosyl transferase GMA12/MNN10 family	Putative uncharacterized protein {ECO:0000313|EMBL:CAN80825.1} OS=Vitis vinifera (Grape) PE=4 SV=1	PREDICTED: putative glycosyltransferase 7 [Nelumbo nucifera]	tr|A0A7J7FUU5|A0A7J7FUU5_CAMSI (85.8%, 3.06e-74)	Uncharacterized protein OS=Camellia sinensis OX=4442 GN=HYC85_031587 PE=4 SV=1	sp|Q564G7|GMGT1_CYATE (43.0%, 2.27e-19)	Galactomannan galactosyltransferase 1 OS=Cyamopsis tetragonoloba OX=3832 GN=GMGT1 PE=1 SV=1	tr|A0A7J7FUU5|A0A7J7FUU5_CAMSI (85.8%, 6.73e-72)	Uncharacterized protein OS=Camellia sinensis OX=4442 GN=HYC85_031587 PE=4 SV=1	-	0.149226	0.0698895	0.273329	0.008245	0.00734194	0.00934879	0.0092713	0.0087988	0.00993336
CsSME01G418000	Chr1:226216290-226216947	-	0	0	0	-	-	CSS0008750.1 (95.2%, 3.93e-57)	-	-	-	-	-	-	tr|A0A7J7IB43|A0A7J7IB43_CAMSI (86.2%, 1.41e-31)	Kelch repeat type 1 OS=Camellia sinensis OX=4442 GN=HYC85_003000 PE=4 SV=1	-	-	tr|A0A7J7IB43|A0A7J7IB43_CAMSI (86.2%, 3.10e-29)	Kelch repeat type 1 OS=Camellia sinensis OX=4442 GN=HYC85_003000 PE=4 SV=1	-	0.172512	0.138922	0.221422	0.0038064	0.00344698	0.00400699	0.0070378	0.00645723	0.00774544
CsSME01G418100	Chr1:226217101-226217550	-	0	0	0	Kelch-type beta propeller (IPR015915)	molecular_function: protein binding (GO:0005515)	CSS0001088.2 (51.4%, 7.68e-34)	--	--	General function prediction only	Kelch motif	Putative uncharacterized protein {ECO:0000313|EMBL:EFH45219.1} OS=Arabidopsis lyrata subsp. lyrata (Lyre-leaved rock-cress) PE=4 SV=1	PREDICTED: uncharacterized protein LOC104807868 [Tarenaya hassleriana]	tr|A0A7J7IB43|A0A7J7IB43_CAMSI (92.4%, 1.47e-95)	Kelch repeat type 1 OS=Camellia sinensis OX=4442 GN=HYC85_003000 PE=4 SV=1	-	-	tr|A0A7J7IB43|A0A7J7IB43_CAMSI (92.4%, 3.23e-93)	Kelch repeat type 1 OS=Camellia sinensis OX=4442 GN=HYC85_003000 PE=4 SV=1	-	0.172512	0.138922	0.221422	0.0038064	0.00344698	0.00400699	0.0070378	0.00645723	0.00774544
CsSME01G418200	Chr1:226241058-226242466	-	5.09715	4.00453	0	Protein of unknown function UPF0301 (IPR003774)	-	CSS0029679.1 (99.7%, 1.08e-227)	Cellular Component: chloroplast (GO:0009507);;	K07735|4.5315e-158|vvi:100261075|K07735 putative transcriptional regulator | (RefSeq) UPF0301 protein CHU_1773	--	Uncharacterized ACR, COG1678	Uncharacterized protein {ECO:0000313|EMBL:EXB38042.1} OS=Morus notabilis PE=4 SV=1	PREDICTED: uncharacterized protein LOC100261075 [Vitis vinifera]	tr|A0A7J7IBI7|A0A7J7IBI7_CAMSI (99.0%, 2.34e-225)	UPF0301 protein OS=Camellia sinensis OX=4442 GN=HYC85_003003 PE=4 SV=1	-	-	tr|A0A7J7IBI7|A0A7J7IBI7_CAMSI (99.0%, 5.15e-223)	UPF0301 protein OS=Camellia sinensis OX=4442 GN=HYC85_003003 PE=4 SV=1	-	0.172512	0.138922	0.221422	0.0038064	0.00344698	0.00400699	0.0070378	0.00645723	0.00774544
CsSME01G418300	Chr1:226246394-226264625	-	1.00103	2.01355	0.182363	Pentatricopeptide repeat (IPR002885), Tetratricopeptide-like helical domain superfamily (IPR011990), E motif (IPR046848), Pentatricopeptide repeat-containing protein At4g14850-like, plant (IPR046960)	biological_process: RNA modification (GO:0009451), molecular_function: RNA binding (GO:0003723), molecular_function: protein binding (GO:0005515)	CSS0009783.1 (99.6%, 1.73e-306)	--	--	General function prediction only	PPR repeat family	Uncharacterized protein {ECO:0000313|EMBL:EEE85888.2} OS=Populus trichocarpa (Western balsam poplar) PE=4 SV=2	hypothetical protein POPTR_0004s12430g [Populus trichocarpa]	tr|A0A4V3WKE6|A0A4V3WKE6_CAMSI (91.9%, 9.42e-313)	Protein kinase domain-containing protein OS=Camellia sinensis var. sinensis OX=542762 GN=TEA_004012 PE=4 SV=1	sp|Q9LS72|PP261_ARATH (67.6%, 2.82e-213)	Pentatricopeptide repeat-containing protein At3g29230 OS=Arabidopsis thaliana OX=3702 GN=PCMP-E27 PE=2 SV=1	tr|A0A4V3WKE6|A0A4V3WKE6_CAMSI (91.9%, 2.07e-310)	Protein kinase domain-containing protein OS=Camellia sinensis var. sinensis OX=542762 GN=TEA_004012 PE=4 SV=1	-	0.172512	0.138922	0.221422	0.0038064	0.00344698	0.00400699	0.0070378	0.00645723	0.00774544
CsSME01G418400	Chr1:226308260-226314513	+	0.739757	2.38594	8.83035	Chorismate mutase, AroQ class, eukaryotic type (IPR008238), Chorismate mutase type II superfamily (IPR036263), Chorismate mutase, AroQ class superfamily, eukaryotic (IPR037039)	biological_process: aromatic amino acid family biosynthetic process (GO:0009073), biological_process: chorismate metabolic process (GO:0046417), molecular_function: chorismate mutase activity (GO:0004106)	CSS0049703.1 (99.1%, 6.59e-237)	Molecular Function: chorismate mutase activity (GO:0004106);; Cellular Component: cytosol (GO:0005829);; Biological Process: glucose catabolic process (GO:0006007);; Biological Process: aromatic amino acid family biosynthetic process (GO:0009073);; Cellular Component: plastid (GO:0009536);; Molecular Function: L-ascorbate peroxidase activity (GO:0016688);; Biological Process: chorismate metabolic…	K01850|4.00262e-162|sly:101243843|K01850 chorismate mutase [EC:5.4.99.5] | (RefSeq) chorismate mutase 1, chloroplastic	Amino acid transport and metabolism	Chorismate mutase type II	Uncharacterized protein {ECO:0000313|EnsemblPlants:Solyc02g088460.2.1} OS=Solanum lycopersicum (Tomato) PE=4 SV=1	PREDICTED: chorismate mutase 1, chloroplastic [Solanum lycopersicum]	tr|A0A7J7I242|A0A7J7I242_CAMSI (80.6%, 1.87e-186)	chorismate mutase OS=Camellia sinensis OX=4442 GN=HYC85_005731 PE=4 SV=1	sp|D2CSU4|CM1_PETHY (69.0%, 2.12e-154)	Chorismate mutase 1, chloroplastic OS=Petunia hybrida OX=4102 GN=CM1 PE=1 SV=1	tr|A0A2R6RKC8|A0A2R6RKC8_ACTCC (80.8%, 3.56e-187)	Chorismate mutase OS=Actinidia chinensis var. chinensis OX=1590841 GN=CEY00_Acc05764 PE=4 SV=1	E5.4.99.5; chorismate mutase [EC:5.4.99.5] (K01850)	0.180288	0.138922	0.222313	0.0037631	0.00331844	0.00400699	0.0071532	0.00650529	0.00774544
CsSME01G418500	Chr1:226322457-226325451	+	41.1765	3.73647	25.0459	Phytocyanin domain (IPR003245), Cupredoxin (IPR008972), Phytocyanin (IPR039391)	molecular_function: electron transfer activity (GO:0009055)	CSS0032145.1 (99.4%, 5.25e-130)	Molecular Function: copper ion binding (GO:0005507);; Molecular Function: electron transfer activity (GO:0009055);;	--	--	Plastocyanin-like domain	Plastocyanin-like domain-containing family protein {ECO:0000313|EMBL:EEF04215.1} OS=Populus trichocarpa (Western balsam poplar) PE=2 SV=1	plastocyanin-like domain-containing family protein [Populus trichocarpa]	tr|A0A7J7IB68|A0A7J7IB68_CAMSI (98.9%, 3.39e-129)	Phytocyanin domain-containing protein OS=Camellia sinensis OX=4442 GN=HYC85_003005 PE=4 SV=1	sp|Q39131|LAML_ARATH (57.8%, 1.23e-65)	Lamin-like protein OS=Arabidopsis thaliana OX=3702 GN=At5g15350 PE=2 SV=1	tr|A0A7J7IB68|A0A7J7IB68_CAMSI (98.9%, 7.46e-127)	Phytocyanin domain-containing protein OS=Camellia sinensis OX=4442 GN=HYC85_003005 PE=4 SV=1	-	0.180288	0.138922	0.222313	0.0037631	0.00331844	0.00400699	0.0071532	0.00650529	0.00774544
CsSME01G418600	Chr1:226353927-226355685	+	0	0	0	Phytocyanin domain (IPR003245), Cupredoxin (IPR008972)	molecular_function: electron transfer activity (GO:0009055)	CSS0032460.1 (100%, 7.04e-47)	--	--	--	--	Coffea canephora DH200=94 genomic scaffold, scaffold_8 {ECO:0000313|EMBL:CDP02269.1} OS=Coffea canephora (Robusta coffee) PE=4 SV=1	unnamed protein product [Coffea canephora]	-	-	-	-	tr|A0A7J0DD97|A0A7J0DD97_9ERIC (65.6%, 6.58e-24)	Early nodulin-like protein 19 OS=Actinidia rufa OX=165716 GN=Acr_00g0022870 PE=4 SV=1	-	0.180288	0.138922	0.222313	0.0037631	0.00331844	0.00400699	0.0071532	0.00650529	0.00774544
CsSME01G418700	Chr1:226358736-226359845	-	0	0	0	Band 7 domain (IPR001107), Stomatin/HflK family (IPR001972), Band 7, C-terminal extension (IPR032435), Band 7/SPFH domain superfamily (IPR036013)	cellular_component: membrane (GO:0016020)	CSS0047140.1 (87.5%, 2.50e-194)	--	--	Energy production and conversion	SPFH domain / Band 7 family	Uncharacterized protein {ECO:0000313|EMBL:KDP46017.1} OS=Jatropha curcas (Barbados nut) PE=4 SV=1	PREDICTED: stomatin-like protein 2, mitochondrial [Cucumis melo]	tr|A0A4S4DD47|A0A4S4DD47_CAMSI (98.6%, 8.72e-213)	PHB domain-containing protein OS=Camellia sinensis var. sinensis OX=542762 GN=TEA_003990 PE=3 SV=1	-	-	tr|A0A4S4DD47|A0A4S4DD47_CAMSI (98.6%, 1.92e-210)	PHB domain-containing protein OS=Camellia sinensis var. sinensis OX=542762 GN=TEA_003990 PE=3 SV=1	STOML2, SLP2; stomatin-like protein 2 (K26392)	0.180288	0.138922	0.222313	0.0037631	0.00331844	0.00400699	0.0071532	0.00650529	0.00774544
CsSME01G418800	Chr1:226406040-226410546	+	13.4588	17.9249	0.158551	Calycin (IPR012674), Domain of unknown function DUF3598, Biogenesis factor required for ATP synthase 1-like (IPR022017)	-	CSS0034099.1 (98.8%, 9.30e-299)	--	--	--	Domain of unknown function (DUF3598)	Uncharacterized protein {ECO:0000313|EMBL:EXB38036.1} OS=Morus notabilis PE=4 SV=1	PREDICTED: uncharacterized protein LOC104219523 [Nicotiana sylvestris]	tr|A0A4S4DD09|A0A4S4DD09_CAMSI (98.3%, 6.26e-297)	DUF3598 domain-containing protein OS=Camellia sinensis var. sinensis OX=542762 GN=TEA_004003 PE=4 SV=1	-	-	tr|A0A4S4DD09|A0A4S4DD09_CAMSI (98.3%, 1.38e-294)	DUF3598 domain-containing protein OS=Camellia sinensis var. sinensis OX=542762 GN=TEA_004003 PE=4 SV=1	-	0.188603	0.138922	0.227923	0.0036914	0.00301036	0.00400699	0.0072378	0.00669204	0.00774544
CsSME01G418900	Chr1:226414006-226418002	+	2.62734	0	5.35883	WRKY domain (IPR003657), WRKY domain superfamily (IPR036576), WRKY transcription factor, plant (IPR044810)	biological_process: regulation of DNA-templated transcription (GO:0006355), molecular_function: DNA-binding transcription factor activity (GO:0003700), molecular_function: sequence-specific DNA binding (GO:0043565)	CSS0032925.1 (82.5%, 1.89e-290)	Molecular Function: DNA binding (GO:0003677);;	--	--	WRKY DNA -binding domain	WRKY transcription factor {ECO:0000313|EMBL:AFJ54352.1} OS=Camellia sinensis (Tea) PE=2 SV=1	WRKY transcription factor [Camellia sinensis]	tr|A0A4S4DE47|A0A4S4DE47_CAMSI (90.9%, 1.90e-316)	WRKY domain-containing protein OS=Camellia sinensis var. sinensis OX=542762 GN=TEA_003989 PE=4 SV=1	sp|Q9XI90|WRKY4_ARATH (49.6%, 5.56e-123)	Probable WRKY transcription factor 4 OS=Arabidopsis thaliana OX=3702 GN=WRKY4 PE=1 SV=2	tr|A0A4S4DE47|A0A4S4DE47_CAMSI (90.9%, 4.18e-314)	WRKY domain-containing protein OS=Camellia sinensis var. sinensis OX=542762 GN=TEA_003989 PE=4 SV=1	-	0.188603	0.138922	0.227923	0.0036914	0.00301036	0.00400699	0.0072378	0.00669204	0.00774544
CsSME01G419000	Chr1:226433630-226439482	+	0	1.12098	0	Protein kinase domain (IPR000719), Serine/threonine-protein kinase, active site (IPR008271), Protein kinase-like domain superfamily (IPR011009), Protein kinase, ATP binding site (IPR017441)	biological_process: protein phosphorylation (GO:0006468), molecular_function: ATP binding (GO:0005524), molecular_function: protein kinase activity (GO:0004672)	CSS0036485.1 (99.9%, 0.0)	Molecular Function: transferase activity, transferring phosphorus-containing groups (GO:0016772);;	K08819|0|sind:105177283|K08819 cyclin-dependent kinase 12/13 [EC:2.7.11.22 2.7.11.23] | (RefSeq) probable serine/threonine-protein kinase At1g54610	Cell cycle control, cell division, chromosome partitioning	Protein kinase domain	Coffea canephora DH200=94 genomic scaffold, scaffold_8 {ECO:0000313|EMBL:CDP02267.1} OS=Coffea canephora (Robusta coffee) PE=4 SV=1	PREDICTED: probable serine/threonine-protein kinase At1g54610 [Nicotiana tomentosiformis]	tr|A0A4S4DD56|A0A4S4DD56_CAMSI (94.1%, 0.0)	Protein kinase domain-containing protein OS=Camellia sinensis var. sinensis OX=542762 GN=TEA_004000 PE=4 SV=1	sp|F4ICB6|IBS1_ARATH (53.0%, 7.91e-202)	Protein IMPAIRED IN BABA-INDUCED STERILITY 1 OS=Arabidopsis thaliana OX=3702 GN=IBS1 PE=3 SV=1	tr|A0A4S4DD56|A0A4S4DD56_CAMSI (94.1%, 0.0)	Protein kinase domain-containing protein OS=Camellia sinensis var. sinensis OX=542762 GN=TEA_004000 PE=4 SV=1	-	0.188603	0.138922	0.227923	0.0036914	0.00301036	0.00400699	0.0072378	0.00669204	0.00774544
CsSME01G419100	Chr1:226452617-226461168	-	0	0	0.029611	Protein ENHANCED DISEASE RESISTANCE 2, C-terminal (IPR009769)	-	CSS0045067.1 (76.9%, 5.90e-313)	--	--	--	Protein of unknown function (DUF1336)	Coffea canephora DH200=94 genomic scaffold, scaffold_8 {ECO:0000313|EMBL:CDP02266.1} OS=Coffea canephora (Robusta coffee) PE=4 SV=1	unnamed protein product [Coffea canephora]	tr|A0A4S4DFF6|A0A4S4DFF6_CAMSI (100%, 0.0)	EDR2_C domain-containing protein OS=Camellia sinensis var. sinensis OX=542762 GN=TEA_004001 PE=4 SV=1	-	-	tr|A0A4S4DFF6|A0A4S4DFF6_CAMSI (100%, 0.0)	EDR2_C domain-containing protein OS=Camellia sinensis var. sinensis OX=542762 GN=TEA_004001 PE=4 SV=1	-	0.188603	0.138922	0.227923	0.0036914	0.00301036	0.00400699	0.0072378	0.00669204	0.00774544
CsSME01G419200	Chr1:226474789-226475055	+	0	0	0	Domain of unknown function DUF4283 (IPR025558)	-	CSS0007648.1 (53.2%, 1.63e-25)	--	--	General function prediction only	Domain of unknown function (DUF4283)	Zinc finger, CCHC-type-like protein {ECO:0000313|EMBL:EOY19851.1} OS=Theobroma cacao (Cacao) PE=4 SV=1	Kinesin-4 -like protein [Gossypium arboreum]	tr|A0A7J7H4M2|A0A7J7H4M2_CAMSI (60.7%, 1.94e-29)	CCHC-type domain-containing protein OS=Camellia sinensis OX=4442 GN=HYC85_013454 PE=4 SV=1	-	-	tr|A0A7J7H4M2|A0A7J7H4M2_CAMSI (60.7%, 4.26e-27)	CCHC-type domain-containing protein OS=Camellia sinensis OX=4442 GN=HYC85_013454 PE=4 SV=1	-	0.188603	0.138922	0.227923	0.0036914	0.00301036	0.00400699	0.0072378	0.00669204	0.00774544
CsSME01G419300	Chr1:226505676-226506002	+	0	0	0	-	-	CSS0003651.1 (90.9%, 2.81e-61)	--	--	--	--	Uncharacterized protein {ECO:0000313|EMBL:EMJ27384.1} OS=Prunus persica (Peach) PE=4 SV=1	PREDICTED: uncharacterized protein LOC103942829 isoform X1 [Pyrus x bretschneideri]	tr|A0A7J7G035|A0A7J7G035_CAMSI (92.7%, 8.86e-64)	ULP_PROTEASE domain-containing protein OS=Camellia sinensis OX=4442 GN=HYC85_030214 PE=4 SV=1	-	-	tr|A0A7J7G035|A0A7J7G035_CAMSI (92.7%, 1.95e-61)	ULP_PROTEASE domain-containing protein OS=Camellia sinensis OX=4442 GN=HYC85_030214 PE=4 SV=1	-	0.197658	0.145345	0.22948	0.0036083	0.00293216	0.00400699	0.0073111	0.00676832	0.00774544
CsSME01G419400	Chr1:226515692-226517119	-	3.29776	0	2.56343	-	-	CSS0047924.1 (100%, 2.16e-119)	--	--	--	--	Putative uncharacterized protein {ECO:0000313|EMBL:CBI22261.3} OS=Vitis vinifera (Grape) PE=4 SV=1	PREDICTED: uncharacterized protein LOC100256060 [Vitis vinifera]	tr|A0A4S4DCZ8|A0A4S4DCZ8_CAMSI (100%, 1.26e-198)	Transmembrane protein OS=Camellia sinensis var. sinensis OX=542762 GN=TEA_003993 PE=4 SV=1	-	-	tr|A0A4S4DCZ8|A0A4S4DCZ8_CAMSI (100%, 2.76e-196)	Transmembrane protein OS=Camellia sinensis var. sinensis OX=542762 GN=TEA_003993 PE=4 SV=1	-	0.197658	0.145345	0.22948	0.0036083	0.00293216	0.00400699	0.0073111	0.00676832	0.00774544
CsSME01G419500	Chr1:226523064-226524210	+	23.2776	41.5052	24.267	Transmembrane protein 230/134 (IPR008590), Transmembrane protein 230 (IPR044234)	-	CSS0007983.1 (98.3%, 9.71e-41)	--	--	Function unknown	Eukaryotic protein of unknown function (DUF872)	Uncharacterized protein {ECO:0000313|EMBL:ESW30152.1} OS=Phaseolus vulgaris (Kidney bean) PE=4 SV=1	hypothetical protein PHAVU_002G129000g [Phaseolus vulgaris]	tr|A0A7J7IB53|A0A7J7IB53_CAMSI (100%, 6.02e-17)	V-SNARE domain-containing protein OS=Camellia sinensis OX=4442 GN=HYC85_003010 PE=3 SV=1	-	-	tr|A0A5B6ZZG5|A0A5B6ZZG5_DAVIN (88.3%, 4.07e-34)	Transmembrane protein 230 OS=Davidia involucrata OX=16924 GN=Din_018320 PE=3 SV=1	-	0.197658	0.145345	0.22948	0.0036083	0.00293216	0.00400699	0.0073111	0.00676832	0.00774544
CsSME01G419600	Chr1:226525284-226527101	-	0	0	0	AP2/ERF domain (IPR001471), DNA-binding domain superfamily (IPR016177), AP2/ERF domain superfamily (IPR036955)	biological_process: regulation of DNA-templated transcription (GO:0006355), molecular_function: DNA binding (GO:0003677), molecular_function: DNA-binding transcription factor activity (GO:0003700)	CSS0033437.1 (99.7%, 6.57e-280)	Biological Process: transcription, DNA-templated (GO:0006351);;	K09286|5.94273e-159|pop:POPTR_0017s12370g|K09286 EREBP-like factor | (RefSeq) POPTRDRAFT_778552; hypothetical protein	--	AP2 domain	Uncharacterized protein {ECO:0000313|EMBL:EEF04011.2} OS=Populus trichocarpa (Western balsam poplar) PE=4 SV=2	hypothetical protein POPTR_0017s12370g [Populus trichocarpa]	tr|A0A4V3WKE7|A0A4V3WKE7_CAMSI (99.5%, 4.24e-279)	AP2/ERF domain-containing protein OS=Camellia sinensis var. sinensis OX=542762 GN=TEA_004002 PE=4 SV=1	sp|A2Q5W1|ERN1_MEDTR (36.5%, 2.84e-29)	Ethylene-responsive transcription factor ERN1 OS=Medicago truncatula OX=3880 GN=ERN1 PE=2 SV=1	tr|A0A4V3WKE7|A0A4V3WKE7_CAMSI (99.5%, 9.33e-277)	AP2/ERF domain-containing protein OS=Camellia sinensis var. sinensis OX=542762 GN=TEA_004002 PE=4 SV=1	EREBP; EREBP-like factor (K09286)	0.197658	0.145345	0.22948	0.0036083	0.00293216	0.00400699	0.0073111	0.00676832	0.00774544
CsSME01G419700	Chr1:226530257-226533176	+	9.07007	18.8521	7.79705	Vesicle transport v-SNARE, N-terminal (IPR007705), SNARE (IPR010989), GOSR2/Membrin/Bos1 (IPR027027), Vesicle transport v-SNARE, N-terminal domain superfamily (IPR038407)	biological_process: intracellular protein transport (GO:0006886), biological_process: vesicle-mediated transport (GO:0016192), cellular_component: Golgi apparatus (GO:0005794), cellular_component: membrane (GO:0016020), molecular_function: SNAP receptor activity (GO:0005484)	CSS0041181.1 (100%, 4.55e-145)	Biological Process: intracellular protein transport (GO:0006886);; Cellular Component: membrane (GO:0016020);; Biological Process: vesicle-mediated transport (GO:0016192);;	K08493|1.56152e-136|nnu:104598058|K08493 vesicle transport through interaction with t-SNAREs 1 | (RefSeq) vesicle transport v-SNARE 13-like	Intracellular trafficking, secretion, and vesicular transport	Vesicle transport v-SNARE protein N-terminus	Uncharacterized protein {ECO:0000313|EMBL:EYU21182.1} OS=Erythranthe guttata (Yellow monkey flower) PE=4 SV=1	PREDICTED: vesicle transport v-SNARE 13-like [Nelumbo nucifera]	tr|A0A4S4DYA9|A0A4S4DYA9_CAMSI (90.0%, 4.57e-132)	V-SNARE domain-containing protein OS=Camellia sinensis var. sinensis OX=542762 GN=TEA_006533 PE=3 SV=1	sp|Q9LVP9|VTI13_ARATH (73.8%, 2.61e-109)	Vesicle transport v-SNARE 13 OS=Arabidopsis thaliana OX=3702 GN=VTI13 PE=2 SV=1	tr|A0A7J0EBD4|A0A7J0EBD4_9ERIC (92.3%, 4.47e-133)	Vesicle transport v-SNARE family protein OS=Actinidia rufa OX=165716 GN=Acr_02g0012070 PE=3 SV=1	VTI1; vesicle transport through interaction with t-SNAREs 1 (K08493)	0.197658	0.145345	0.22948	0.0036083	0.00293216	0.00400699	0.0073111	0.00676832	0.00774544
CsSME01G419800	Chr1:226536438-226545618	-	7.38654	18.4922	1.86424	Protein of unknown function DUF1997 (IPR018971)	-	CSS0015906.1 (100%, 8.97e-181)	Cellular Component: nucleus (GO:0005634);;	--	--	Protein of unknown function (DUF1997)	Uncharacterized protein {ECO:0000313|EMBL:KDO72647.1} OS=Citrus sinensis (Sweet orange) PE=4 SV=1	PREDICTED: uncharacterized protein LOC105177275 isoform X1 [Sesamum indicum]	tr|A0A4S4DCZ1|A0A4S4DCZ1_CAMSI (100%, 1.79e-188)	DUF1997 family protein OS=Camellia sinensis var. sinensis OX=542762 GN=TEA_003996 PE=4 SV=1	-	-	tr|A0A4S4DCZ1|A0A4S4DCZ1_CAMSI (100%, 3.93e-186)	DUF1997 family protein OS=Camellia sinensis var. sinensis OX=542762 GN=TEA_003996 PE=4 SV=1	-	0.197658	0.145345	0.22948	0.0036083	0.00293216	0.00400699	0.0073111	0.00676832	0.00774544
CsSME01G419900	Chr1:226547910-226556761	+	46.1373	8.61046	51.9028	PLD-regulated protein1-like (IPR038943)	molecular_function: phosphatidic acid binding (GO:0070300)	CSS0006568.1 (100%, 4.85e-96)	--	--	--	--	Uncharacterized protein {ECO:0000313|EnsemblPlants:PGSC0003DMT400003630} OS=Solanum tuberosum (Potato) PE=4 SV=1	PREDICTED: uncharacterized protein At5g39570-like [Solanum tuberosum]	tr|A0A4S4DCZ2|A0A4S4DCZ2_CAMSI (100%, 2.30e-95)	Glycine-rich protein OS=Camellia sinensis var. sinensis OX=542762 GN=TEA_003987 PE=4 SV=1	sp|Q9FKA5|Y5957_ARATH (51.6%, 2.18e-30)	Uncharacterized protein At5g39570 OS=Arabidopsis thaliana OX=3702 GN=At5g39570 PE=1 SV=1	tr|A0A4S4DCZ2|A0A4S4DCZ2_CAMSI (100%, 5.06e-93)	Glycine-rich protein OS=Camellia sinensis var. sinensis OX=542762 GN=TEA_003987 PE=4 SV=1	-	0.197658	0.145345	0.22948	0.0036083	0.00293216	0.00400699	0.0073111	0.00676832	0.00774544
CsSME01G420000	Chr1:226559419-226563544	+	0.344702	0.565812	0	SPX domain (IPR004331), EXS, C-terminal (IPR004342), PHO1, SPX domain (IPR034092)	cellular_component: membrane (GO:0016020)	CSS0032020.1 (94.3%, 0.0)	--	--	Intracellular trafficking, secretion, and vesicular transport	SPX domain	Uncharacterized protein {ECO:0000313|EMBL:EMJ18230.1} OS=Prunus persica (Peach) PE=4 SV=1	PREDICTED: phosphate transporter PHO1 homolog 9-like [Nicotiana tomentosiformis]	tr|A0A4S4DD62|A0A4S4DD62_CAMSI (73.7%, 2.98e-314)	SPX domain-containing protein OS=Camellia sinensis var. sinensis OX=542762 GN=TEA_004010 PE=3 SV=1	sp|Q9LJW0|PHO19_ARATH (41.3%, 1.72e-176)	Phosphate transporter PHO1 homolog 9 OS=Arabidopsis thaliana OX=3702 GN=PHO1-H9 PE=2 SV=1	tr|A0A4S4DD62|A0A4S4DD62_CAMSI (73.7%, 6.55e-312)	SPX domain-containing protein OS=Camellia sinensis var. sinensis OX=542762 GN=TEA_004010 PE=3 SV=1	-	0.197658	0.145345	0.22948	0.0036083	0.00293216	0.00400699	0.0073111	0.00676832	0.00774544
CsSME01G420100	Chr1:226563952-226569518	-	27.1463	16.2174	7.56925	Cys/Met metabolism, pyridoxal phosphate-dependent enzyme (IPR000277), Pyridoxal phosphate-dependent transferase, major domain (IPR015421), Pyridoxal phosphate-dependent transferase, small domain (IPR015422), Pyridoxal phosphate-dependent transferase (IPR015424), Cystathionine gamma-synthase 1/2 (IPR044639)	biological_process: methionine biosynthetic process (GO:0009086), biological_process: transsulfuration (GO:0019346), molecular_function: catalytic activity (GO:0003824), molecular_function: cystathionine gamma-synthase activity (GO:0003962), molecular_function: pyridoxal phosphate binding (GO:0030170)	CSS0001636.1 (96.4%, 0.0)	Biological Process: selenium compound metabolic process (GO:0001887);; Molecular Function: cystathionine gamma-synthase activity (GO:0003962);; Biological Process: one-carbon metabolic process (GO:0006730);; Biological Process: methionine biosynthetic process (GO:0009086);; Cellular Component: chloroplast stroma (GO:0009570);; Molecular Function: lyase activity (GO:0016829);; Molecular Function: …	K01739|0|sly:543920|K01739 cystathionine gamma-synthase [EC:2.5.1.48] | (RefSeq) L.e_CGS; cystathionine gamma synthase	Amino acid transport and metabolism	Cys/Met metabolism PLP-dependent enzyme	Uncharacterized protein {ECO:0000313|EnsemblPlants:Solyc02g067180.2.1} OS=Solanum lycopersicum (Tomato) PE=2 SV=1	cystathionine gamma synthase [Solanum lycopersicum]	tr|A0A4S4DD02|A0A4S4DD02_CAMSI (96.6%, 0.0)	Cystathionine gamma-synthase 1, chloroplastic-like OS=Camellia sinensis var. sinensis OX=542762 GN=TEA_004004 PE=3 SV=1	sp|P55217|CGS1_ARATH (68.4%, 5.40e-258)	Cystathionine gamma-synthase 1, chloroplastic OS=Arabidopsis thaliana OX=3702 GN=CGS1 PE=1 SV=3	tr|A0A4S4DD02|A0A4S4DD02_CAMSI (96.6%, 0.0)	Cystathionine gamma-synthase 1, chloroplastic-like OS=Camellia sinensis var. sinensis OX=542762 GN=TEA_004004 PE=3 SV=1	metB; cystathionine gamma-synthase [EC:2.5.1.48] (K01739)	0.197658	0.145345	0.22948	0.0036083	0.00293216	0.00400699	0.0073111	0.00676832	0.00774544
CsSME01G420200	Chr1:226648528-226651195	-	34.9555	5.60533	1.82451	SANT/Myb domain (IPR001005), Homeobox-like domain superfamily (IPR009057), Myb domain (IPR017930)	-	CSS0037810.1 (99.7%, 5.87e-283)	Biological Process: cell morphogenesis (GO:0000902);; Molecular Function: binding (GO:0005488);; Biological Process: response to hormone (GO:0009725);; Biological Process: response to oxygen-containing compound (GO:1901700);;	K09422|0|tcc:TCM_018639|K09422 myb proto-oncogene protein, plant | (RefSeq) Myb domain protein 106	Transcription	Myb-like DNA-binding domain	Myb domain protein 106 {ECO:0000313|EMBL:EOY03526.1} OS=Theobroma cacao (Cacao) PE=4 SV=1	Myb domain protein 106 [Theobroma cacao]	tr|A0A7J7IB75|A0A7J7IB75_CAMSI (94.3%, 8.40e-263)	MYB transcription factor OS=Camellia sinensis OX=4442 GN=HYC85_003015 PE=4 SV=1	sp|Q9LE63|MY106_ARATH (56.8%, 5.57e-125)	Transcription factor MYB106 OS=Arabidopsis thaliana OX=3702 GN=MYB106 PE=2 SV=1	tr|A0A7J7IB75|A0A7J7IB75_CAMSI (94.3%, 1.85e-260)	MYB transcription factor OS=Camellia sinensis OX=4442 GN=HYC85_003015 PE=4 SV=1	MYBP; transcription factor MYB, plant (K09422)	0.206138	0.157658	0.230136	0.0035185	0.00286777	0.00400699	0.0073766	0.00678306	0.00774544
CsSME01G420300	Chr1:226690649-226692750	-	0.434742	0.381821	7.5004	NAC domain (IPR003441), NAC domain superfamily (IPR036093)	biological_process: regulation of DNA-templated transcription (GO:0006355), molecular_function: DNA binding (GO:0003677)	CSS0033241.1 (100%, 1.04e-256)	--	--	--	No apical meristem (NAM) protein	Putative uncharacterized protein {ECO:0000313|EMBL:CCB47571.1} OS=Vitis vinifera (Grape) PE=4 SV=1	PREDICTED: NAC domain-containing protein 100 [Vitis vinifera]	tr|A0A4S4ERI7|A0A4S4ERI7_CAMSI (99.7%, 9.56e-256)	NAC domain-containing protein OS=Camellia sinensis var. sinensis OX=542762 GN=TEA_030000 PE=4 SV=1	sp|Q9FLJ2|NC100_ARATH (56.7%, 3.93e-124)	NAC domain-containing protein 100 OS=Arabidopsis thaliana OX=3702 GN=NAC100 PE=2 SV=1	tr|A0A4S4ERI7|A0A4S4ERI7_CAMSI (99.7%, 2.10e-253)	NAC domain-containing protein OS=Camellia sinensis var. sinensis OX=542762 GN=TEA_030000 PE=4 SV=1	-	0.206138	0.157658	0.230136	0.0035185	0.00286777	0.00400699	0.0073766	0.00678306	0.00774544
CsSME01G420400	Chr1:226732121-226734022	+	0.134542	0.346906	0	Pentatricopeptide repeat (IPR002885), Tetratricopeptide-like helical domain superfamily (IPR011990), E motif (IPR046848), Pentatricopeptide repeat-containing protein At4g14850-like, plant (IPR046960)	biological_process: RNA modification (GO:0009451), molecular_function: RNA binding (GO:0003723), molecular_function: protein binding (GO:0005515)	CSS0047908.1 (99.8%, 0.0)	--	--	General function prediction only	PPR repeat family	Putative uncharacterized protein {ECO:0000313|EMBL:CCB47570.1} OS=Vitis vinifera (Grape) PE=4 SV=1	PREDICTED: pentatricopeptide repeat-containing protein At5g15300 [Vitis vinifera]	tr|A0A4S4ERJ0|A0A4S4ERJ0_CAMSI (99.5%, 0.0)	DYW_deaminase domain-containing protein OS=Camellia sinensis var. sinensis OX=542762 GN=TEA_029999 PE=4 SV=1	sp|Q9LXF2|PP385_ARATH (62.2%, 2.39e-193)	Pentatricopeptide repeat-containing protein At5g15300 OS=Arabidopsis thaliana OX=3702 GN=PCMP-E40 PE=2 SV=2	tr|A0A4S4ERJ0|A0A4S4ERJ0_CAMSI (99.5%, 0.0)	DYW_deaminase domain-containing protein OS=Camellia sinensis var. sinensis OX=542762 GN=TEA_029999 PE=4 SV=1	-	0.213774	0.177633	0.234023	0.0034166	0.00286777	0.00400699	0.0074002	0.00678306	0.00774544
CsSME01G420500	Chr1:226755128-226757454	+	0.113391	0	0.030018	Tetratricopeptide-like helical domain superfamily (IPR011990), Tetratricopeptide repeat (IPR019734), ETO1-like (IPR044631)	biological_process: negative regulation of ethylene-activated signaling pathway (GO:0010105), molecular_function: protein binding (GO:0005515)	CSS0005623.1 (87.6%, 3.09e-150)	Biological Process: RNA splicing, via endonucleolytic cleavage and ligation (GO:0000394);; Biological Process: cell-cell signaling (GO:0007267);; Biological Process: serine family amino acid metabolic process (GO:0009069);; Biological Process: methionine biosynthetic process (GO:0009086);; Biological Process: virus induced gene silencing (GO:0009616);; Biological Process: determination of bilater…	--	--	TPR repeat	Putative uncharacterized protein {ECO:0000313|EMBL:CBI25039.3} OS=Vitis vinifera (Grape) PE=4 SV=1	PREDICTED: ETO1-like protein 1 [Vitis vinifera]	tr|A0A7J7G223|A0A7J7G223_CAMSI (95.7%, 1.45e-158)	TPR_REGION domain-containing protein OS=Camellia sinensis OX=4442 GN=HYC85_025902 PE=4 SV=1	sp|Q9ZQX6|ETOL1_ARATH (80.8%, 7.21e-141)	ETO1-like protein 1 OS=Arabidopsis thaliana OX=3702 GN=EOL1 PE=1 SV=1	tr|A0A5B6Z818|A0A5B6Z818_DAVIN (89.2%, 1.36e-156)	Putative ETO1-like protein 1 OS=Davidia involucrata OX=16924 GN=Din_009645 PE=4 SV=1	-	0.213774	0.177633	0.234023	0.0034166	0.00286777	0.00400699	0.0074002	0.00678306	0.00774544
CsSME01G420600	Chr1:226773780-226774886	-	0	0	0	Casparian strip membrane protein (IPR006459), Casparian strip membrane protein domain (IPR006702)	-	CSS0016527.1 (98.2%, 2.78e-71)	--	--	--	Domain of unknown function (DUF588)	CASP-like protein {ECO:0000256|RuleBase:RU361233} OS=Eucalyptus grandis (Flooded gum) PE=3 SV=1	PREDICTED: CASP-like protein 1-like [Fragaria vesca subsp. vesca]	tr|A0A7J7I335|A0A7J7I335_CAMSI (76.5%, 3.50e-35)	CASP-like protein OS=Camellia sinensis OX=4442 GN=HYC85_005783 PE=3 SV=1	sp|P0DI54|CASP1_MALDO (73.2%, 1.05e-32)	Casparian strip membrane protein 1 OS=Malus domestica OX=3750 PE=2 SV=1	tr|A0A7J7I335|A0A7J7I335_CAMSI (76.5%, 7.69e-33)	CASP-like protein OS=Camellia sinensis OX=4442 GN=HYC85_005783 PE=3 SV=1	-	0.213774	0.177633	0.234023	0.0034166	0.00286777	0.00400699	0.0074002	0.00678306	0.00774544
CsSME01G420700	Chr1:226777405-226781493	-	0	0.74812	0.003749	Pentatricopeptide repeat (IPR002885), Tetratricopeptide-like helical domain superfamily (IPR011990)	molecular_function: protein binding (GO:0005515)	CSS0028247.1 (99.1%, 0.0)	--	--	General function prediction only	PPR repeat family	Uncharacterized protein {ECO:0000313|EMBL:KDO72616.1} OS=Citrus sinensis (Sweet orange) PE=4 SV=1	PREDICTED: pentatricopeptide repeat-containing protein At5g15280 [Vitis vinifera]	tr|A0A4S4ERH9|A0A4S4ERH9_CAMSI (99.1%, 0.0)	PPR_long domain-containing protein OS=Camellia sinensis var. sinensis OX=542762 GN=TEA_029990 PE=4 SV=1	sp|Q9LXF4|PP384_ARATH (45.3%, 4.97e-227)	Pentatricopeptide repeat-containing protein At5g15280, mitochondrial OS=Arabidopsis thaliana OX=3702 GN=At5g15280 PE=1 SV=1	tr|A0A4S4ERH9|A0A4S4ERH9_CAMSI (99.1%, 0.0)	PPR_long domain-containing protein OS=Camellia sinensis var. sinensis OX=542762 GN=TEA_029990 PE=4 SV=1	-	0.213774	0.177633	0.234023	0.0034166	0.00286777	0.00400699	0.0074002	0.00678306	0.00774544
CsSME01G420800	Chr1:226789334-226793936	-	0	0	0	-	-	CSS0005933.1 (96.2%, 3.09e-86)	-	-	-	-	-	-	-	-	-	-	-	-	-	0.213774	0.177633	0.234023	0.0034166	0.00286777	0.00400699	0.0074002	0.00678306	0.00774544
CsSME01G420900	Chr1:226798449-226798750	+	0.010528	0	21.6494	-	-	CSS0047461.1 (98.1%, 9.91e-29)	--	--	--	--	Uncharacterized protein {ECO:0000313|EMBL:EOY03516.1} OS=Theobroma cacao (Cacao) PE=4 SV=1	Uncharacterized protein TCM_018610 [Theobroma cacao]	-	-	-	-	tr|A0A061EF06|A0A061EF06_THECC (79.2%, 1.32e-21)	DUF3953 domain-containing protein OS=Theobroma cacao OX=3641 GN=TCM_018610 PE=4 SV=1	-	0.213774	0.177633	0.234023	0.0034166	0.00286777	0.00400699	0.0074002	0.00678306	0.00774544
CsSME01G421000	Chr1:226809675-226815114	-	4.31359	1.70315	8.0911	K Homology domain (IPR004087), K Homology domain, type 1 (IPR004088), K Homology domain, type 1 superfamily (IPR036612)	molecular_function: RNA binding (GO:0003723), molecular_function: nucleic acid binding (GO:0003676)	CSS0042401.3 (99.6%, 0.0)	--	K13162|0|egr:104422005|K13162 poly(rC)-binding protein 2/3/4 | (RefSeq) KH domain-containing protein At4g18375	--	KH domain	Uncharacterized protein {ECO:0000313|EMBL:KCW51901.1} OS=Eucalyptus grandis (Flooded gum) PE=4 SV=1	PREDICTED: KH domain-containing protein At4g18375 [Eucalyptus grandis]	tr|A0A4S4ERL0|A0A4S4ERL0_CAMSI (99.4%, 0.0)	KH domain-containing protein OS=Camellia sinensis var. sinensis OX=542762 GN=TEA_029998 PE=4 SV=1	sp|P58223|Y4837_ARATH (32.9%, 1.46e-55)	KH domain-containing protein At4g18375 OS=Arabidopsis thaliana OX=3702 GN=At4g18375 PE=2 SV=1	tr|A0A4S4ERL0|A0A4S4ERL0_CAMSI (99.4%, 0.0)	KH domain-containing protein OS=Camellia sinensis var. sinensis OX=542762 GN=TEA_029998 PE=4 SV=1	PCBP3_4; poly(rC)-binding protein 3/4 (K21444)	0.216938	0.191764	0.234023	0.003342	0.00286777	0.00393469	0.0074951	0.00678306	0.00822875
CsSME01G421100	Chr1:226845770-226852713	+	6.42481	1.20612	3.64606	RNA recognition motif domain (IPR000504), Nucleotide-binding alpha-beta plait domain superfamily (IPR012677), PTBP1-like, RNA recognition motif 2 (IPR021790), PTBPH1/PTBPH2, RNA recognition motif 1 (IPR034792), PTBPH1/PTBPH2, RNA recognition motif 2 (IPR034793), PTBPH1/PTBPH2, RNA recognition motif 3 (IPR034794), RNA-binding domain superfamily (IPR035979)	molecular_function: RNA binding (GO:0003723), molecular_function: nucleic acid binding (GO:0003676)	CSS0023463.1 (100%, 0.0)	Molecular Function: nucleotide binding (GO:0000166);; Biological Process: regulation of alternative mRNA splicing, via spliceosome (GO:0000381);; Cellular Component: P-body (GO:0000932);; Molecular Function: RNA binding (GO:0003723);; Cellular Component: nucleus (GO:0005634);; Biological Process: regulation of translation (GO:0006417);; Biological Process: seed germination (GO:0009845);; Biologic…	K14948|0|pmum:103330023|K14948 polypyrimidine tract-binding protein 2 | (RefSeq) polypyrimidine tract-binding protein homolog 1	RNA processing and modification	RNA recognition motif. (a.k.a. RRM, RBD, or RNP domain)	Uncharacterized protein {ECO:0000313|EMBL:EMJ16489.1} OS=Prunus persica (Peach) PE=4 SV=1	PREDICTED: polypyrimidine tract-binding protein homolog 1 isoform X1 [Prunus mume]	tr|A0A7J7IB62|A0A7J7IB62_CAMSI (92.6%, 2.32e-314)	RRM domain-containing protein OS=Camellia sinensis OX=4442 GN=HYC85_003020 PE=4 SV=1	sp|Q9MAC5|PTBP1_ARATH (77.4%, 3.96e-221)	Polypyrimidine tract-binding protein homolog 1 OS=Arabidopsis thaliana OX=3702 GN=PTB PE=1 SV=1	tr|A0A7J7IB62|A0A7J7IB62_CAMSI (92.6%, 5.10e-312)	RRM domain-containing protein OS=Camellia sinensis OX=4442 GN=HYC85_003020 PE=4 SV=1	PTBP2, NPTB; polypyrimidine tract-binding protein 2 (K14948)	0.216938	0.191764	0.234023	0.003342	0.00286777	0.00393469	0.0074951	0.00678306	0.00822875
CsSME01G421200	Chr1:226871146-226873235	+	14.911	0	5.19671	Expansin (IPR002963), Expansin/pollen allergen, DPBB domain (IPR007112), Expansin, cellulose-binding-like domain (IPR007117), Expansin/Lol pI (IPR007118), RlpA-like protein, double-psi beta-barrel domain (IPR009009), Expansin, cellulose-binding-like domain superfamily (IPR036749), RlpA-like domain superfamily (IPR036908)	biological_process: plant-type cell wall organization (GO:0009664), cellular_component: extracellular region (GO:0005576)	CSS0005203.1 (99.6%, 4.48e-184)	Cellular Component: extracellular region (GO:0005576);; Biological Process: unidimensional cell growth (GO:0009826);; Biological Process: plant-type cell wall loosening (GO:0009828);; Biological Process: plant-type cell wall modification involved in multidimensional cell growth (GO:0009831);; Cellular Component: membrane (GO:0016020);;	--	--	Pollen allergen	Putative uncharacterized protein {ECO:0000313|EMBL:CAN78812.1} OS=Vitis vinifera (Grape) PE=3 SV=1	PREDICTED: expansin-A10 [Vitis vinifera]	tr|A0A4S4CZT8|A0A4S4CZT8_CAMSI (80.7%, 3.24e-144)	Expansin OS=Camellia sinensis var. sinensis OX=542762 GN=TEA_003030 PE=3 SV=1	sp|Q9C554|EXPA1_ARATH (81.5%, 2.30e-140)	Expansin-A1 OS=Arabidopsis thaliana OX=3702 GN=EXPA1 PE=2 SV=1	tr|A0A1V0D7F9|A0A1V0D7F9_ACTER (89.6%, 2.09e-161)	Expansin OS=Actinidia eriantha OX=165200 GN=EXP6 PE=2 SV=1	exlX; expansin (K20628)	0.216938	0.191764	0.234023	0.003342	0.00286777	0.00393469	0.0074951	0.00678306	0.00822875
CsSME01G421300	Chr1:226978491-226980694	+	0	0	0	SANT/Myb domain (IPR001005), Homeobox-like domain superfamily (IPR009057), Myb domain (IPR017930)	-	CSS0016784.1 (99.4%, 2.84e-223)	Molecular Function: DNA binding (GO:0003677);; Molecular Function: chromatin binding (GO:0003682);;	K09422|2.50208e-91|nnu:104597747|K09422 myb proto-oncogene protein, plant | (RefSeq) uncharacterized LOC104597747	Transcription	Myb-like DNA-binding domain	Putative uncharacterized protein {ECO:0000313|EMBL:CCB47568.1} OS=Vitis vinifera (Grape) PE=4 SV=1	PREDICTED: uncharacterized protein LOC104597747 [Nelumbo nucifera]	tr|A0A4S4D7D8|A0A4S4D7D8_CAMSI (98.2%, 6.90e-307)	Transcription factor MYB-HB-like family OS=Camellia sinensis var. sinensis OX=542762 GN=TEA_018727 PE=4 SV=1	sp|Q9LQX5|MY117_ARATH (61.4%, 1.94e-74)	Transcription factor MYB117 OS=Arabidopsis thaliana OX=3702 GN=MYB117 PE=2 SV=1	tr|A0A4S4D7D8|A0A4S4D7D8_CAMSI (98.2%, 1.52e-304)	Transcription factor MYB-HB-like family OS=Camellia sinensis var. sinensis OX=542762 GN=TEA_018727 PE=4 SV=1	MYBP; transcription factor MYB, plant (K09422)	0.218561	0.200558	0.234023	0.0032979	0.00286777	0.00393469	0.0076697	0.00731855	0.00852854
CsSME01G421400	Chr1:226983558-226987786	-	3.74797	0.147842	5.37864	Class II Aminoacyl-tRNA synthetase/Biotinyl protein ligase (BPL) and lipoyl protein ligase (LPL) (IPR045864)	-	CSS0012692.1 (100%, 4.53e-100)	Biological Process: cellular protein modification process (GO:0006464);; Molecular Function: ligase activity (GO:0016874);;	--	Coenzyme transport and metabolism	Biotin/lipoate A/B protein ligase family	Uncharacterized protein {ECO:0000313|EMBL:EEF04000.1} OS=Populus trichocarpa (Western balsam poplar) PE=4 SV=1	PREDICTED: putative lipoate-protein ligase A isoform X1 [Populus euphratica]	tr|A0A4S4D8K2|A0A4S4D8K2_CAMSI (100%, 1.12e-99)	BPL/LPL catalytic domain-containing protein OS=Camellia sinensis var. sinensis OX=542762 GN=TEA_018722 PE=4 SV=1	-	-	tr|A0A4S4D8K2|A0A4S4D8K2_CAMSI (100%, 2.45e-97)	BPL/LPL catalytic domain-containing protein OS=Camellia sinensis var. sinensis OX=542762 GN=TEA_018722 PE=4 SV=1	-	0.218561	0.200558	0.234023	0.0032979	0.00286777	0.00393469	0.0076697	0.00731855	0.00852854
CsSME01G421500	Chr1:227027367-227028005	-	1.23996	5.99273	255.211	EF-hand domain (IPR002048), EF-hand domain pair (IPR011992), EF-Hand 1, calcium-binding site (IPR018247)	molecular_function: calcium ion binding (GO:0005509)	CSS0013301.1 (100%, 2.13e-150)	Molecular Function: metal ion binding (GO:0046872);;	K02183|1.74204e-51|cic:CICLE_v10012752mg|K02183 calmodulin | (RefSeq) hypothetical protein	Signal transduction mechanisms	EF hand	Uncharacterized protein {ECO:0000313|EMBL:ESR44410.1} OS=Citrus clementina PE=4 SV=1	hypothetical protein CICLE_v10012752mg [Citrus clementina]	tr|A0A7J7IBK9|A0A7J7IBK9_CAMSI (100%, 3.38e-150)	Calcium-binding protein CML45 OS=Camellia sinensis OX=4442 GN=HYC85_003023 PE=4 SV=1	sp|Q93Z27|CML46_ARATH (50.3%, 8.78e-45)	Probable calcium-binding protein CML46 OS=Arabidopsis thaliana OX=3702 GN=CML46 PE=1 SV=1	tr|A0A7J7IBK9|A0A7J7IBK9_CAMSI (100%, 7.43e-148)	Calcium-binding protein CML45 OS=Camellia sinensis OX=4442 GN=HYC85_003023 PE=4 SV=1	-	0.217939	0.194337	0.234023	0.0032331	0.00286777	0.00390171	0.0077533	0.00735061	0.00852854
CsSME01G421600	Chr1:227033442-227035442	+	0	0	1.2853	Protein of unknown function DUF1666 (IPR012870)	-	CSS0047770.1 (96.6%, 0.0)	Cellular Component: intracellular (GO:0005622);;	--	--	Protein of unknown function (DUF1666)	Putative uncharacterized protein {ECO:0000313|EMBL:CCB47563.1} OS=Vitis vinifera (Grape) PE=4 SV=1	PREDICTED: uncharacterized protein LOC100266209 [Vitis vinifera]	tr|A0A4S4D7E0|A0A4S4D7E0_CAMSI (97.2%, 0.0)	DUF4220 domain-containing protein OS=Camellia sinensis var. sinensis OX=542762 GN=TEA_018723 PE=4 SV=1	-	-	tr|A0A4S4D7E0|A0A4S4D7E0_CAMSI (97.2%, 0.0)	DUF4220 domain-containing protein OS=Camellia sinensis var. sinensis OX=542762 GN=TEA_018723 PE=4 SV=1	-	0.217939	0.194337	0.234023	0.0032331	0.00286777	0.00390171	0.0077533	0.00735061	0.00852854
CsSME01G421700	Chr1:227051239-227065979	+	0.947659	0.391111	0.013979	Glycosyl transferase, family 1 (IPR001296), Bacterial/plant glycogen synthase (IPR011835), Starch synthase, catalytic domain (IPR013534)	molecular_function: glycogen (starch) synthase activity (GO:0004373), molecular_function: glycosyltransferase activity (GO:0016757)	CSS0041358.1 (98.6%, 0.0)	Biological Process: biosynthetic process (GO:0009058);; Molecular Function: transferase activity, transferring glycosyl groups (GO:0016757);;	K00703|0|vvi:100261002|K00703 starch synthase [EC:2.4.1.21] | (RefSeq) granule-bound starch synthase 2, chloroplastic/amyloplastic	--	Starch synthase catalytic domain	Starch synthase, chloroplastic/amyloplastic {ECO:0000256|RuleBase:RU361232} OS=Vitis vinifera (Grape) PE=3 SV=1	PREDICTED: granule-bound starch synthase 2, chloroplastic/amyloplastic isoform X2 [Vitis vinifera]	tr|A0A7J7IB86|A0A7J7IB86_CAMSI (98.2%, 0.0)	Starch synthase, chloroplastic/amyloplastic OS=Camellia sinensis OX=4442 GN=HYC85_003025 PE=3 SV=1	sp|Q43847|SSY2_SOLTU (63.7%, 0.0)	Granule-bound starch synthase 2, chloroplastic/amyloplastic OS=Solanum tuberosum OX=4113 GN=SS2 PE=1 SV=3	tr|A0A7J7IB86|A0A7J7IB86_CAMSI (98.2%, 0.0)	Starch synthase, chloroplastic/amyloplastic OS=Camellia sinensis OX=4442 GN=HYC85_003025 PE=3 SV=1	glgA; starch synthase [EC:2.4.1.21] (K00703)	0.217939	0.194337	0.234023	0.0032331	0.00286777	0.00390171	0.0077533	0.00735061	0.00852854
CsSME01G421800	Chr1:227069156-227080031	-	12.1628	3.4235	4.39492	Potentiating neddylation domain (IPR005176), Defective-in-cullin neddylation protein (IPR014764), DCN1-like, PONY binding domain (IPR042460)	-	CSS0046814.1 (98.9%, 1.19e-134)	Biological Process: auxin-activated signaling pathway (GO:0009734);;	K17822|9.32232e-150|jcu:105644075|K17822 DCN1-like protein 1/2 | (RefSeq) uncharacterized LOC105644075	Function unknown	Cullin binding	Defective in cullin neddylation protein {ECO:0000256|RuleBase:RU410713} OS=Jatropha curcas (Barbados nut) PE=4 SV=1	hypothetical protein JCGZ_19856 [Jatropha curcas]	tr|A0A4S4D7C4|A0A4S4D7C4_CAMSI (80.8%, 7.08e-103)	Defective in cullin neddylation protein OS=Camellia sinensis var. sinensis OX=542762 GN=TEA_018729 PE=4 SV=1	sp|Q9MBG8|AAR3_ARATH (71.4%, 2.20e-93)	Defective in cullin neddylation protein AAR3 OS=Arabidopsis thaliana OX=3702 GN=AAR3 PE=2 SV=1	tr|A0A2R6P9M7|A0A2R6P9M7_ACTCC (83.0%, 2.11e-109)	Defective in cullin neddylation protein OS=Actinidia chinensis var. chinensis OX=1590841 GN=CEY00_Acc30727 PE=4 SV=1	DCUN1D1_2; DCN1-like protein 1/2 (K17822)	0.217939	0.194337	0.234023	0.0032331	0.00286777	0.00390171	0.0077533	0.00735061	0.00852854
CsSME01G421900	Chr1:227071057-227072157	+	6.30444	0.082086	9.68064	HAT, C-terminal dimerisation domain (IPR008906), Ribonuclease H-like superfamily (IPR012337)	molecular_function: protein dimerization activity (GO:0046983)	CSS0027022.1 (72.7%, 1.74e-82)	Molecular Function: binding (GO:0005488);;	--	--	hAT family C-terminal dimerisation region	Putative uncharacterized protein Sb01g023250 {ECO:0000313|EMBL:EER91681.1} OS=Sorghum bicolor (Sorghum) PE=4 SV=1	PREDICTED: uncharacterized protein LOC103926556 [Pyrus x bretschneideri]	tr|A0A7J7GFH1|A0A7J7GFH1_CAMSI (73.4%, 3.66e-24)	JmjC domain-containing protein OS=Camellia sinensis OX=4442 GN=HYC85_023759 PE=4 SV=1	-	-	tr|A0A7J0DR04|A0A7J0DR04_9ERIC (75.2%, 3.33e-83)	Dimer_Tnp_hAT domain-containing protein OS=Actinidia rufa OX=165716 GN=Acr_00g0068760 PE=4 SV=1	-	0.217939	0.194337	0.234023	0.0032331	0.00286777	0.00390171	0.0077533	0.00735061	0.00852854
CsSME01G422000	Chr1:227101245-227101907	+	0.478617	5.89312	17.0006	Zinc finger, RING-type (IPR001841), Zinc finger, RING/FYVE/PHD-type (IPR013083)	-	CSS0004250.1 (98.2%, 1.28e-155)	--	--	Posttranslational modification, protein turnover, chaperones	Ring finger domain	Zinc finger family protein {ECO:0000313|EMBL:EEF02304.1} OS=Populus trichocarpa (Western balsam poplar) PE=2 SV=1	PREDICTED: E3 ubiquitin-protein ligase RNF181 [Populus euphratica]	tr|A0A4S4D7C5|A0A4S4D7C5_CAMSI (98.6%, 7.07e-156)	RING-type domain-containing protein OS=Camellia sinensis var. sinensis OX=542762 GN=TEA_018718 PE=4 SV=1	sp|Q9LQX2|MPSR1_ARATH (48.4%, 9.22e-41)	E3 ubiquitin-protein ligase MPSR1 OS=Arabidopsis thaliana OX=3702 GN=MPSR1 PE=1 SV=1	tr|A0A4S4D7C5|A0A4S4D7C5_CAMSI (98.6%, 1.55e-153)	RING-type domain-containing protein OS=Camellia sinensis var. sinensis OX=542762 GN=TEA_018718 PE=4 SV=1	RNF115_126; E3 ubiquitin-protein ligase RNF115/126 [EC:2.3.2.27] (K11982)	0.216885	0.191951	0.234023	0.0031739	0.00286777	0.00344698	0.0077554	0.00735061	0.00852854
CsSME01G422100	Chr1:227110172-227111546	-	0	0	10.9722	-	-	CSS0043902.1 (100%, 1.74e-153)	Molecular Function: structural constituent of ribosome (GO:0003735);; Cellular Component: ribosome (GO:0005840);; Biological Process: translation (GO:0006412);;	--	--	--	Putative uncharacterized protein {ECO:0000313|EMBL:CCB47565.1} OS=Vitis vinifera (Grape) PE=4 SV=1	PREDICTED: uncharacterized protein At5g19025-like [Vitis vinifera]	tr|A0A7J7IC81|A0A7J7IC81_CAMSI (100%, 2.76e-153)	Ribosomal protein L34Ae OS=Camellia sinensis OX=4442 GN=HYC85_003027 PE=4 SV=1	sp|P0C8Q9|Y5902_ARATH (54.6%, 3.17e-26)	Uncharacterized protein At5g19025 OS=Arabidopsis thaliana OX=3702 GN=At5g19025 PE=2 SV=3	tr|A0A7J7IC81|A0A7J7IC81_CAMSI (100%, 6.07e-151)	Ribosomal protein L34Ae OS=Camellia sinensis OX=4442 GN=HYC85_003027 PE=4 SV=1	-	0.216885	0.191951	0.234023	0.0031739	0.00286777	0.00344698	0.0077554	0.00735061	0.00852854
CsSME01G422200	Chr1:227130350-227133748	+	0	0	19.1703	Zinc finger, Dof-type (IPR003851), Dof zinc finger protein (IPR045174)	biological_process: regulation of DNA-templated transcription (GO:0006355), molecular_function: DNA binding (GO:0003677), molecular_function: DNA-binding transcription factor activity (GO:0003700)	CSS0040871.2 (92.6%, 0.0)	Molecular Function: DNA binding (GO:0003677);; Biological Process: regulation of transcription, DNA-templated (GO:0006355);;	--	--	Dof domain, zinc finger	Putative uncharacterized protein {ECO:0000313|EMBL:CCB47566.1} OS=Vitis vinifera (Grape) PE=4 SV=1	PREDICTED: cyclic dof factor 2 [Vitis vinifera]	tr|A0A0U2T0P5|A0A0U2T0P5_CAMSI (99.8%, 0.0)	DNA binding with one finger 1 (Fragment) OS=Camellia sinensis OX=4442 PE=2 SV=1	sp|Q93ZL5|CDF2_ARATH (44.2%, 1.17e-92)	Cyclic dof factor 2 OS=Arabidopsis thaliana OX=3702 GN=CDF2 PE=1 SV=2	tr|A0A0U2T0P5|A0A0U2T0P5_CAMSI (99.8%, 0.0)	DNA binding with one finger 1 (Fragment) OS=Camellia sinensis OX=4442 PE=2 SV=1	-	0.216885	0.191951	0.234023	0.0031739	0.00286777	0.00344698	0.0077554	0.00735061	0.00852854
CsSME01G422300	Chr1:227217366-227218382	+	0	0	0	Zinc finger, RING-type (IPR001841), Zinc finger, RING/FYVE/PHD-type (IPR013083)	-	CSS0038088.1 (98.8%, 1.87e-216)	--	K10663|1.20747e-91|sot:102587185|K10663 E3 ubiquitin-protein ligase ATL4 [EC:2.3.2.27] | (RefSeq) E3 ubiquitin-protein ligase ATL4	Posttranslational modification, protein turnover, chaperones	Ring finger domain	Coffea canephora DH200=94 genomic scaffold, scaffold_38 {ECO:0000313|EMBL:CDP09385.1} OS=Coffea canephora (Robusta coffee) PE=4 SV=1	PREDICTED: E3 ubiquitin-protein ligase ATL4 [Nicotiana tomentosiformis]	tr|A0A7J7HL69|A0A7J7HL69_CAMSI (85.0%, 1.69e-178)	RING-type domain-containing protein OS=Camellia sinensis OX=4442 GN=HYC85_010682 PE=4 SV=1	sp|Q9LY41|ATL4_ARATH (51.4%, 1.09e-68)	E3 ubiquitin-protein ligase ATL4 OS=Arabidopsis thaliana OX=3702 GN=ATL4 PE=1 SV=1	tr|A0A7J7HL69|A0A7J7HL69_CAMSI (85.0%, 3.71e-176)	RING-type domain-containing protein OS=Camellia sinensis OX=4442 GN=HYC85_010682 PE=4 SV=1	ATL4; E3 ubiquitin-protein ligase ATL4 [EC:2.3.2.27] (K10663)	0.212659	0.179159	0.234023	0.0031834	0.00286777	0.00354203	0.0077452	0.00735061	0.00852854
CsSME01G422400	Chr1:227279029-227279199	+	0	0	0	-	-	CSS0025082.1 (85.7%, 3.90e-23)	--	K10663|2.01011e-105|sot:102587185|K10663 E3 ubiquitin-protein ligase ATL4 [EC:2.3.2.27] | (RefSeq) E3 ubiquitin-protein ligase ATL4	Posttranslational modification, protein turnover, chaperones	Ring finger domain	Coffea canephora DH200=94 genomic scaffold, scaffold_38 {ECO:0000313|EMBL:CDP09385.1} OS=Coffea canephora (Robusta coffee) PE=4 SV=1	PREDICTED: E3 ubiquitin-protein ligase ATL4 [Nicotiana sylvestris]	tr|A0A7J7HL69|A0A7J7HL69_CAMSI (85.7%, 6.19e-23)	RING-type domain-containing protein OS=Camellia sinensis OX=4442 GN=HYC85_010682 PE=4 SV=1	sp|Q9LY41|ATL4_ARATH (69.4%, 2.69e-15)	E3 ubiquitin-protein ligase ATL4 OS=Arabidopsis thaliana OX=3702 GN=ATL4 PE=1 SV=1	tr|A0A7J7HL69|A0A7J7HL69_CAMSI (85.7%, 1.36e-20)	RING-type domain-containing protein OS=Camellia sinensis OX=4442 GN=HYC85_010682 PE=4 SV=1	-	0.212659	0.179159	0.234023	0.0031834	0.00286777	0.00354203	0.0077452	0.00735061	0.00852854
CsSME01G422500	Chr1:227338891-227344221	-	8.46123	0	6.13466	-	-	CSS0025456.1 (89.1%, 1.63e-21)	Cellular Component: Golgi membrane (GO:0000139);; Molecular Function: SNARE binding (GO:0000149);; Cellular Component: endosome (GO:0005768);; Cellular Component: vacuole (GO:0005773);; Cellular Component: cis-Golgi network (GO:0005801);; Cellular Component: trans-Golgi network (GO:0005802);; Cellular Component: cytosol (GO:0005829);; Biological Process: ER to Golgi vesicle-mediated transport (GO…	K08495|7.53156e-156|tcc:TCM_005547|K08495 golgi SNAP receptor complex member 1 | (RefSeq) Golgi snare 12 isoform 1	Intracellular trafficking, secretion, and vesicular transport	Snare region anchored in the vesicle membrane C-terminus	Golgi SNAP receptor complex member 1 {ECO:0000256|PIRNR:PIRNR027109} OS=Morus notabilis PE=3 SV=1	Golgi SNAP receptor complex member 1-2 [Morus notabilis]	tr|A0A4S4EAL4|A0A4S4EAL4_CAMSI (100%, 1.05e-33)	Transmembrane protein OS=Camellia sinensis var. sinensis OX=542762 GN=TEA_011163 PE=3 SV=1	sp|O22151|GOS12_ARATH (81.1%, 9.37e-14)	Golgi SNAP receptor complex member 1-2 OS=Arabidopsis thaliana OX=3702 GN=GOS12 PE=1 SV=2	tr|A0A4S4EAL4|A0A4S4EAL4_CAMSI (100%, 2.31e-31)	Transmembrane protein OS=Camellia sinensis var. sinensis OX=542762 GN=TEA_011163 PE=3 SV=1	-	0.207831	0.174035	0.234023	0.0032155	0.00286777	0.00363975	0.0077102	0.00726101	0.00852854
CsSME01G422600	Chr1:227413077-227413676	+	0	0	0	Transcription factor, MADS-box (IPR002100), Transcription factor, MADS-box superfamily (IPR036879)	molecular_function: DNA binding (GO:0003677), molecular_function: protein dimerization activity (GO:0046983)	CSS0043673.1 (99.4%, 1.05e-122)	--	--	Transcription	SRF-type transcription factor (DNA-binding and dimerisation domain)	Uncharacterized protein {ECO:0000313|EMBL:KDO49506.1} OS=Citrus sinensis (Sweet orange) PE=4 SV=1	hypothetical protein CISIN_1g039654mg [Citrus sinensis]	tr|A0A4S4E6C3|A0A4S4E6C3_CAMSI (82.7%, 7.04e-99)	MADS-box domain-containing protein OS=Camellia sinensis var. sinensis OX=542762 GN=TEA_016212 PE=4 SV=1	sp|Q9FKK2|AGL62_ARATH (48.5%, 1.76e-37)	Agamous-like MADS-box protein AGL62 OS=Arabidopsis thaliana OX=3702 GN=AGL62 PE=1 SV=1	tr|A0A4S4E6C3|A0A4S4E6C3_CAMSI (82.7%, 1.55e-96)	MADS-box domain-containing protein OS=Camellia sinensis var. sinensis OX=542762 GN=TEA_016212 PE=4 SV=1	-	0.201936	0.168981	0.234023	0.0033011	0.00286777	0.00386609	0.0077049	0.00726101	0.00852854
CsSME01G422700	Chr1:227494936-227497641	+	0	0	0	Ribonuclease T2-like (IPR001568), Ribonuclease T2-like superfamily (IPR036430)	molecular_function: RNA binding (GO:0003723), molecular_function: ribonuclease T2 activity (GO:0033897)	-	-	-	-	-	-	-	tr|A0A7J7IB72|A0A7J7IB72_CAMSI (94.1%, 7.90e-143)	Ribonuclease T(2) OS=Camellia sinensis OX=4442 GN=HYC85_003030 PE=3 SV=1	sp|P42815|RNS3_ARATH (38.4%, 3.86e-43)	Ribonuclease 3 OS=Arabidopsis thaliana OX=3702 GN=RNS3 PE=2 SV=1	tr|A0A7J7IB72|A0A7J7IB72_CAMSI (94.1%, 1.74e-140)	Ribonuclease T(2) OS=Camellia sinensis OX=4442 GN=HYC85_003030 PE=3 SV=1	RNASET2; ribonuclease T2 [EC:4.6.1.19] (K01166)	0.201936	0.168981	0.234023	0.0033011	0.00286777	0.00386609	0.0077049	0.00726101	0.00852854
CsSME01G422800	Chr1:227585159-227585748	-	0	0	0	Protein kinase domain (IPR000719), Serine-threonine/tyrosine-protein kinase, catalytic domain (IPR001245), Protein kinase-like domain superfamily (IPR011009)	biological_process: protein phosphorylation (GO:0006468), molecular_function: ATP binding (GO:0005524), molecular_function: protein kinase activity (GO:0004672)	CSS0042264.1 (94.3%, 1.02e-73)	Molecular Function: protein serine/threonine kinase activity (GO:0004674);; Molecular Function: non-membrane spanning protein tyrosine kinase activity (GO:0004715);; Molecular Function: ATP binding (GO:0005524);; Biological Process: protein phosphorylation (GO:0006468);;	--	Signal transduction mechanisms	Protein tyrosine kinase	Coffea canephora DH200=94 genomic scaffold, scaffold_7 {ECO:0000313|EMBL:CDP01798.1} OS=Coffea canephora (Robusta coffee) PE=3 SV=1	PREDICTED: probable serine/threonine-protein kinase Cx32, chloroplastic [Sesamum indicum]	tr|A0A4S4DMD3|A0A4S4DMD3_CAMSI (93.4%, 1.48e-74)	Protein kinase domain-containing protein OS=Camellia sinensis var. sinensis OX=542762 GN=TEA_015489 PE=4 SV=1	sp|Q9SII6|PIX13_ARATH (67.5%, 1.09e-48)	Probable serine/threonine-protein kinase PIX13 OS=Arabidopsis thaliana OX=3702 GN=PIX13 PE=1 SV=2	tr|A0A4S4DMD3|A0A4S4DMD3_CAMSI (93.4%, 3.26e-72)	Protein kinase domain-containing protein OS=Camellia sinensis var. sinensis OX=542762 GN=TEA_015489 PE=4 SV=1	-	0.19595	0.168981	0.234023	0.0034133	0.00286777	0.00405424	0.0077141	0.00726101	0.00852854
CsSME01G422900	Chr1:227616190-227618011	+	0	0	0.025138	Pentatricopeptide repeat (IPR002885), Tetratricopeptide-like helical domain superfamily (IPR011990), E motif (IPR046848), Pentatricopeptide repeat-containing protein At4g14850-like, plant (IPR046960)	biological_process: RNA modification (GO:0009451), molecular_function: RNA binding (GO:0003723), molecular_function: protein binding (GO:0005515)	CSS0015896.1 (99.8%, 0.0)	Molecular Function: nucleotide binding (GO:0000166);; Molecular Function: nucleoside-triphosphatase activity (GO:0017111);; Biological Process: protein metabolic process (GO:0019538);;	K03798|0|vvi:100266289|K03798 cell division protease FtsH [EC:3.4.24.-] | (RefSeq) ATP-dependent zinc metalloprotease FTSH 6, chloroplastic	General function prediction only	PPR repeat family	Putative uncharacterized protein {ECO:0000313|EMBL:CAN80116.1} OS=Vitis vinifera (Grape) PE=4 SV=1	PREDICTED: ATP-dependent zinc metalloprotease FTSH 6, chloroplastic-like [Vitis vinifera]	tr|A0A4S4F2Z5|A0A4S4F2Z5_CAMSI (99.0%, 0.0)	DYW_deaminase domain-containing protein OS=Camellia sinensis var. sinensis OX=542762 GN=TEA_000886 PE=4 SV=1	sp|Q9ZQA1|PP188_ARATH (47.8%, 7.20e-144)	Pentatricopeptide repeat-containing protein At2g36730 OS=Arabidopsis thaliana OX=3702 GN=PCMP-E44 PE=3 SV=1	tr|A0A4S4F2Z5|A0A4S4F2Z5_CAMSI (99.0%, 0.0)	DYW_deaminase domain-containing protein OS=Camellia sinensis var. sinensis OX=542762 GN=TEA_000886 PE=4 SV=1	-	0.188985	0.16049	0.234023	0.0035708	0.00295163	0.00444213	0.0077717	0.00726101	0.00852854
CsSME01G423000	Chr1:227618343-227621363	-	0	0.039632	7.95164	Amino acid transporter, transmembrane domain (IPR013057)	-	CSS0024606.1 (99.8%, 3.59e-306)	Cellular Component: integral component of membrane (GO:0016021);;	K15015|0|vvi:100255991|K15015 solute carrier family 32 (vesicular inhibitory amino acid transporter) | (RefSeq) vacuolar amino acid transporter 1	Amino acid transport and metabolism	Transmembrane amino acid transporter protein	Putative uncharacterized protein {ECO:0000313|EMBL:CBI22205.3} OS=Vitis vinifera (Grape) PE=4 SV=1	PREDICTED: vacuolar amino acid transporter 1 [Vitis vinifera]	tr|A0A4S4F3P6|A0A4S4F3P6_CAMSI (99.8%, 5.69e-306)	Aa_trans domain-containing protein OS=Camellia sinensis var. sinensis OX=542762 GN=TEA_000879 PE=4 SV=1	sp|Q9LXF8|AVT1J_ARATH (63.1%, 1.00e-166)	Amino acid transporter AVT1J OS=Arabidopsis thaliana OX=3702 GN=AVT1J PE=2 SV=1	tr|A0A4S4F3P6|A0A4S4F3P6_CAMSI (99.8%, 1.25e-303)	Aa_trans domain-containing protein OS=Camellia sinensis var. sinensis OX=542762 GN=TEA_000879 PE=4 SV=1	SLC32A, VGAT; solute carrier family 32 (vesicular inhibitory amino acid transporter) (K15015)	0.188985	0.16049	0.234023	0.0035708	0.00295163	0.00444213	0.0077717	0.00726101	0.00852854
CsSME01G423100	Chr1:227685105-227685696	-	0	0	0	-	-	CSS0028002.1 (99.1%, 1.27e-67)	-	-	-	-	-	-	tr|A0A4S4E804|A0A4S4E804_CAMSI (67.4%, 5.80e-10)	UBC core domain-containing protein OS=Camellia sinensis var. sinensis OX=542762 GN=TEA_010899 PE=4 SV=1	-	-	tr|A0A4S4E804|A0A4S4E804_CAMSI (67.4%, 1.27e-07)	UBC core domain-containing protein OS=Camellia sinensis var. sinensis OX=542762 GN=TEA_010899 PE=4 SV=1	-	0.188985	0.16049	0.234023	0.0035708	0.00295163	0.00444213	0.0077717	0.00726101	0.00852854
CsSME01G478700	Chr1:243260227-243262094	-	0.388782	1.8745	3.64646	-	-	-	-	-	-	-	-	-	tr|A0A5C1H921|A0A5C1H921_CAMSB (100%, 3.07e-25)	NADH dehydrogenase subunit 2 OS=Camellia sinensis var. assamica OX=261999 GN=nad2 PE=4 SV=1	sp|P93401|NU2M_OENBE (96.1%, 1.38e-23)	NADH-ubiquinone oxidoreductase chain 2 OS=Oenothera berteroana OX=3950 GN=ND2 PE=2 SV=2	tr|A0A2I0I9S4|A0A2I0I9S4_PUNGR (99.3%, 8.81e-93)	NADH dehydrogenase subunit 2 OS=Punica granatum OX=22663 GN=CRG98_038869 PE=4 SV=1	-	0.0952718	0.0277172	0.227265	0.0009394	8.8e-05	0.00207423	0.0011408	0.000240727	0.00224239
CsSME01G478800	Chr1:243274951-243275277	+	0	0.005021	0.021484	-	-	-	-	-	-	-	-	-	tr|A0A4S4DCN6|A0A4S4DCN6_CAMSI (87.0%, 2.89e-06)	Prot_ATP_ID_OB domain-containing protein OS=Camellia sinensis var. sinensis OX=542762 GN=TEA_000503 PE=4 SV=1	-	-	tr|A0A4S4DCN6|A0A4S4DCN6_CAMSI (87.0%, 6.36e-04)	Prot_ATP_ID_OB domain-containing protein OS=Camellia sinensis var. sinensis OX=542762 GN=TEA_000503 PE=4 SV=1	-	0.0952718	0.0277172	0.227265	0.0009394	8.8e-05	0.00207423	0.0011408	0.000240727	0.00224239
CsSME01G478900	Chr1:243281813-243283853	-	0	0	0.000282	-	-	-	-	-	-	-	-	-	-	-	-	-	-	-	-	0.0952718	0.0277172	0.227265	0.0009394	8.8e-05	0.00207423	0.0011408	0.000240727	0.00224239
CsSME01G479000	Chr1:243294792-243296630	-	0.554563	0.56585	5.69473	Cytochrome c assembly protein (IPR002541), Cytochrome c-type biogenesis protein (IPR003567), Probable cytochrome c biosynthesis protein, plants (IPR003569)	biological_process: cytochrome complex assembly (GO:0017004), biological_process: heme transport (GO:0015886), cellular_component: membrane (GO:0016020), molecular_function: heme binding (GO:0020037), molecular_function: heme transmembrane transporter activity (GO:0015232)	-	-	-	-	-	-	-	tr|A0A4Y5WYQ9|A0A4Y5WYQ9_CAMSI (100%, 0.0)	Cytochrome c biogenesis Fn OS=Camellia sinensis OX=4442 GN=ccmFn PE=3 SV=1	sp|Q04647|CCBS_DAUCA (94.6%, 0.0)	Probable cytochrome c biosynthesis protein OS=Daucus carota OX=4039 PE=2 SV=1	tr|A0A4Y5WYQ9|A0A4Y5WYQ9_CAMSI (100%, 0.0)	Cytochrome c biogenesis Fn OS=Camellia sinensis OX=4442 GN=ccmFn PE=3 SV=1	-	0.0952718	0.0277172	0.227265	0.0009394	8.8e-05	0.00207423	0.0011408	0.000240727	0.00224239
CsSME01G479100	Chr1:243310327-243310768	-	4.43015	4.02825	2.30547	Ribosomal protein S12, bacterial-type (IPR005679), Ribosomal protein S12/S23 (IPR006032), Nucleic acid-binding, OB-fold (IPR012340)	biological_process: translation (GO:0006412), cellular_component: ribosome (GO:0005840), cellular_component: small ribosomal subunit (GO:0015935), molecular_function: structural constituent of ribosome (GO:0003735)	CSS0016656.1 (100%, 3.72e-93)	Molecular Function: structural constituent of ribosome (GO:0003735);; Cellular Component: mitochondrion (GO:0005739);; Biological Process: translation (GO:0006412);; Cellular Component: chloroplast (GO:0009507);; Cellular Component: small ribosomal subunit (GO:0015935);; Molecular Function: rRNA binding (GO:0019843);;	K02950|2.72116e-58|pvu:PHAVU_002G050200g|K02950 small subunit ribosomal protein S12 | (RefSeq) hypothetical protein	Translation, ribosomal structure and biogenesis	Ribosomal protein S12/S23	Uncharacterized protein {ECO:0000313|EMBL:ERM95251.1} OS=Amborella trichopoda PE=3 SV=1	hypothetical protein AMTR_s02071p00004290 [Amborella trichopoda]	tr|A0A7J7HE64|A0A7J7HE64_CAMSI (100%, 5.90e-93)	Ribosomal protein S12 OS=Camellia sinensis OX=4442 GN=HYC85_013032 PE=3 SV=1	sp|A4GYN8|RR12B_POPTR (100%, 9.52e-59)	30S ribosomal protein S12-B, chloroplastic OS=Populus trichocarpa OX=3694 GN=rps12-B PE=3 SV=1	tr|A0A7J7HE64|A0A7J7HE64_CAMSI (100%, 1.30e-90)	Ribosomal protein S12 OS=Camellia sinensis OX=4442 GN=HYC85_013032 PE=3 SV=1	RP-S12, MRPS12, rpsL; small subunit ribosomal protein S12 (K02950)	0.115028	0.0277172	0.228273	0.0007408	8.8e-05	0.00177209	0.0009395	0.000229303	0.00194692
CsSME01G479200	Chr1:243325462-243326186	-	14.6045	11.905	18.6563	-	-	-	-	-	-	-	-	-	tr|A0A4S4DC50|A0A4S4DC50_CAMSI (100%, 5.83e-67)	Ribosomal_L2_C domain-containing protein OS=Camellia sinensis var. sinensis OX=542762 GN=TEA_003356 PE=3 SV=1	-	-	tr|A0A4S4DC50|A0A4S4DC50_CAMSI (100%, 1.28e-64)	Ribosomal_L2_C domain-containing protein OS=Camellia sinensis var. sinensis OX=542762 GN=TEA_003356 PE=3 SV=1	-	0.115028	0.0277172	0.228273	0.0007408	8.8e-05	0.00177209	0.0009395	0.000229303	0.00194692
CsSME01G479300	Chr1:243326598-243328092	-	11.6011	4.54477	1.71566	Ribosomal protein L2 (IPR002171), Ribosomal protein L2, bacterial/organellar-type (IPR005880), Translation protein SH3-like domain superfamily (IPR008991), Nucleic acid-binding, OB-fold (IPR012340), Ribosomal protein L2, domain 2 (IPR014722), Ribosomal protein L2, domain 3 (IPR014726), Ribosomal Proteins L2, RNA binding domain (IPR022666), Ribosomal protein L2, C-terminal (IPR022669), Ribosomal p…	biological_process: translation (GO:0006412), cellular_component: large ribosomal subunit (GO:0015934), cellular_component: ribosome (GO:0005840), molecular_function: RNA binding (GO:0003723), molecular_function: structural constituent of ribosome (GO:0003735), molecular_function: transferase activity (GO:0016740)	CSS0028441.1 (100%, 9.06e-203)	Molecular Function: structural constituent of ribosome (GO:0003735);; Biological Process: translation (GO:0006412);; Cellular Component: chloroplast (GO:0009507);; Cellular Component: large ribosomal subunit (GO:0015934);; Molecular Function: transferase activity (GO:0016740);; Molecular Function: rRNA binding (GO:0019843);;	K02886|0|sot:4099928|K02886 large subunit ribosomal protein L2 | (RefSeq) rpl2, SotuCp089; 50S ribosomal protein L2	Translation, ribosomal structure and biogenesis	Ribosomal Proteins L2, C-terminal domain	Ribosomal protein L2 {ECO:0000313|EMBL:ADM92728.1} (Fragment) OS=Franklinia alatamaha PE=3 SV=1	ribosomal protein L2 [Franklinia alatamaha]	tr|A0A7D6C3B3|A0A7D6C3B3_CAMSI (96.9%, 4.37e-199)	50S ribosomal protein L2, chloroplastic OS=Camellia sinensis OX=4442 GN=rpl2 PE=3 SV=1	sp|A0A398|RK2B_COFAR (96.4%, 9.26e-195)	50S ribosomal protein L2-B, chloroplastic OS=Coffea arabica OX=13443 GN=rpl2-B PE=3 SV=1	tr|A0A7D6C3B3|A0A7D6C3B3_CAMSI (96.9%, 9.60e-197)	50S ribosomal protein L2, chloroplastic OS=Camellia sinensis OX=4442 GN=rpl2 PE=3 SV=1	RP-L2, MRPL2, rplB; large subunit ribosomal protein L2 (K02886)	0.115028	0.0277172	0.228273	0.0007408	8.8e-05	0.00177209	0.0009395	0.000229303	0.00194692
CsSME01G479400	Chr1:243330517-243330696	-	0.31082	0	0	-	-	CSS0039358.1 (100%, 2.15e-39)	-	-	-	-	-	-	tr|A0A7J7HI47|A0A7J7HI47_CAMSI (98.2%, 3.50e-35)	Ovule protein OS=Camellia sinensis OX=4442 GN=HYC85_009540 PE=4 SV=1	-	-	tr|A0A7J0D6D0|A0A7J0D6D0_9ERIC (98.3%, 4.10e-35)	COBRA-like extracellular glycosyl-phosphatidyl inositol-anchored protein family OS=Actinidia rufa OX=165716 GN=Acr_00g0000710 PE=4 SV=1	-	0.115028	0.0277172	0.228273	0.0007408	8.8e-05	0.00177209	0.0009395	0.000229303	0.00194692
CsSME01G479500	Chr1:243334389-243337499	-	0.001987	0.010596	0.146594	-	-	-	-	-	-	-	-	-	tr|A0A7J7G0N5|A0A7J7G0N5_CAMSI (84.2%, 7.45e-04)	Peptidase A2 domain-containing protein OS=Camellia sinensis OX=4442 GN=HYC85_030340 PE=4 SV=1	-	-	-	-	-	0.115028	0.0277172	0.228273	0.0007408	8.8e-05	0.00177209	0.0009395	0.000229303	0.00194692
CsSME01G479600	Chr1:243341648-243344623	-	1.24717	0.430922	3.17995	-	-	-	-	-	-	-	-	-	-	-	-	-	tr|A0A7T0GFG9|A0A7T0GFG9_9ROSA (72.7%, 8.38e-75)	FERM domain-containing protein OS=Pyrus betulifolia OX=436086 GN=ORF192 PE=4 SV=1	-	0.115028	0.0277172	0.228273	0.0007408	8.8e-05	0.00177209	0.0009395	0.000229303	0.00194692
CsSME01G479700	Chr1:243354611-243357732	-	0.411917	0.267135	1.09679	NADH:quinone oxidoreductase/Mrp antiporter, membrane subunit (IPR001750)	-	CSS0038723.1 (38.8%, 1.99e-29)	Biological Process: transport (GO:0006810);; Molecular Function: NADH dehydrogenase (ubiquinone) activity (GO:0008137);; Cellular Component: chloroplast thylakoid membrane (GO:0009535);; Cellular Component: integral component of membrane (GO:0016021);; Biological Process: photosynthesis, light reaction (GO:0019684);; Biological Process: ATP synthesis coupled electron transport (GO:0042773);; Mole…	K05573|8.5508e-180|mtr:MTR_0002s0310|K05573 NAD(P)H-quinone oxidoreductase subunit 2 [EC:1.6.5.3] | (RefSeq) NADH-quinone oxidoreductase protein	Energy production and conversion	NADH-Ubiquinone/plastoquinone (complex I), various chains	Uncharacterized protein {ECO:0000313|EnsemblPlants:Si020841m} (Fragment) OS=Setaria italica (Foxtail millet) PE=4 SV=1	PREDICTED: NAD(P)H-quinone oxidoreductase subunit 2 B, chloroplastic-like, partial [Setaria italica]	tr|A0A5C1H921|A0A5C1H921_CAMSB (100%, 8.31e-143)	NADH dehydrogenase subunit 2 OS=Camellia sinensis var. assamica OX=261999 GN=nad2 PE=4 SV=1	sp|O05000|NU2M_ARATH (87.1%, 6.56e-115)	NADH-ubiquinone oxidoreductase chain 2 OS=Arabidopsis thaliana OX=3702 GN=ND2 PE=1 SV=2	tr|A0A175YM60|A0A175YM60_DAUCS (99.5%, 2.04e-146)	Proton_antipo_M domain-containing protein OS=Daucus carota subsp. sativus OX=79200 GN=DCAR_028366 PE=4 SV=1	-	0.115028	0.0277172	0.228273	0.0007408	8.8e-05	0.00177209	0.0009395	0.000229303	0.00194692
CsSME01G479800	Chr1:243374732-243377001	+	6.93243	6.47587	4.88151	NADH:ubiquinone oxidoreductase, subunit 1/F420H2 oxidoreductase subunit H (IPR001694), NADH:ubiquinone oxidoreductase, subunit 1, conserved site (IPR018086)	cellular_component: membrane (GO:0016020)	-	-	-	-	-	-	-	tr|A0A5C1H9Y2|A0A5C1H9Y2_CAMSB (99.2%, 1.80e-80)	NADH-ubiquinone oxidoreductase chain 1 OS=Camellia sinensis var. assamica OX=261999 GN=nad1 PE=3 SV=1	sp|Q01300|NU1M_PETHY (99.2%, 2.09e-80)	NADH-ubiquinone oxidoreductase chain 1 OS=Petunia hybrida OX=4102 GN=ND1 PE=3 SV=1	tr|A0A6M8E1R9|A0A6M8E1R9_TECGR (100%, 8.28e-82)	NADH-ubiquinone oxidoreductase chain 1 OS=Tectona grandis OX=41396 GN=nad1 PE=3 SV=1	-	0.115028	0.0277172	0.228273	0.0007408	8.8e-05	0.00177209	0.0009395	0.000229303	0.00194692
CsSME01G479900	Chr1:243376695-243379338	-	0.171084	0	0.121195	-	-	-	-	-	-	-	-	-	tr|A0A4S4D3P3|A0A4S4D3P3_CAMSI (96.9%, 5.50e-128)	MATH domain-containing protein OS=Camellia sinensis var. sinensis OX=542762 GN=TEA_015439 PE=4 SV=1	-	-	tr|A0A4S4D3P3|A0A4S4D3P3_CAMSI (96.9%, 1.21e-125)	MATH domain-containing protein OS=Camellia sinensis var. sinensis OX=542762 GN=TEA_015439 PE=4 SV=1	-	0.115028	0.0277172	0.228273	0.0007408	8.8e-05	0.00177209	0.0009395	0.000229303	0.00194692
CsSME01G480000	Chr1:243390084-243391500	-	0.026988	0	1.18711	G-patch domain (IPR000467)	molecular_function: nucleic acid binding (GO:0003676)	CSS0014898.1 (44.4%, 4.88e-04)	Molecular Function: RNA binding (GO:0003723);; Molecular Function: RNA-directed DNA polymerase activity (GO:0003964);; Cellular Component: mitochondrion (GO:0005739);; Biological Process: RNA-dependent DNA biosynthetic process (GO:0006278);; Biological Process: mRNA processing (GO:0006397);;	--	RNA processing and modification	Type II intron maturase	Maturase-related protein {ECO:0000313|EMBL:AIG89909.1} OS=Capsicum annuum (Bell pepper) PE=4 SV=1	PREDICTED: uncharacterized protein LOC104091522 [Nicotiana tomentosiformis]	tr|A0A7J7H2W6|A0A7J7H2W6_CAMSI (100%, 1.21e-133)	G-patch domain-containing protein OS=Camellia sinensis OX=4442 GN=HYC85_013256 PE=4 SV=1	-	-	tr|A0A7J7H2W6|A0A7J7H2W6_CAMSI (100%, 2.65e-131)	G-patch domain-containing protein OS=Camellia sinensis OX=4442 GN=HYC85_013256 PE=4 SV=1	-	0.115028	0.0277172	0.228273	0.0007408	8.8e-05	0.00177209	0.0009395	0.000229303	0.00194692
CsSME01G480100	Chr1:243403683-243407616	-	0.163137	0.252661	0.405828	-	-	-	-	-	-	-	-	-	-	-	-	-	-	-	-	0.13476	0.0277172	0.228273	0.0005724	8.8e-05	0.00139327	0.0007677	0.000229303	0.00165303
CsSME01G480200	Chr1:243407013-243409193	+	0.693019	0.32367	1.58866	ATP synthase, F0 complex, subunit A (IPR000568), ATP synthase, F0 complex, subunit A, active site (IPR023011), ATP synthase, F0 complex, subunit A superfamily (IPR035908), ATP synthase, F0 complex, subunit A, bacterial/mitochondria (IPR045083)	biological_process: proton motive force-driven ATP synthesis (GO:0015986), cellular_component: proton-transporting ATP synthase complex, coupling factor F(o) (GO:0045263), molecular_function: proton transmembrane transporter activity (GO:0015078)	-	-	-	-	-	-	-	tr|A0A4Y5WYR7|A0A4Y5WYR7_CAMSI (99.4%, 7.27e-226)	ATP synthase subunit a OS=Camellia sinensis OX=4442 GN=atp6 PE=3 SV=1	sp|P05499|ATP6_TOBAC (92.8%, 3.14e-159)	ATP synthase subunit a OS=Nicotiana tabacum OX=4097 GN=ATP6 PE=3 SV=1	tr|A0A4Y5WYR7|A0A4Y5WYR7_CAMSI (99.4%, 1.60e-223)	ATP synthase subunit a OS=Camellia sinensis OX=4442 GN=atp6 PE=3 SV=1	ATPeF0A, MTATP6, ATP6; F-type H+-transporting ATPase subunit a (K02126)	0.13476	0.0277172	0.228273	0.0005724	8.8e-05	0.00139327	0.0007677	0.000229303	0.00165303
CsSME01G480300	Chr1:243415431-243421799	-	0.345512	0.261825	0.757743	Sec-independent periplasmic protein translocase TatC (IPR002033)	cellular_component: membrane (GO:0016020)	-	-	-	-	-	-	-	tr|A0A4Y5WYT6|A0A4Y5WYT6_CAMSI (100%, 6.57e-196)	Transport membrane protein OS=Camellia sinensis OX=4442 GN=mttB PE=3 SV=1	sp|P93312|YMF16_ARATH (85.1%, 2.31e-150)	Uncharacterized tatC-like protein ymf16 OS=Arabidopsis thaliana OX=3702 GN=YMF16 PE=2 SV=2	tr|A0A4Y5WYT6|A0A4Y5WYT6_CAMSI (100%, 1.44e-193)	Transport membrane protein OS=Camellia sinensis OX=4442 GN=mttB PE=3 SV=1	-	0.13476	0.0277172	0.228273	0.0005724	8.8e-05	0.00139327	0.0007677	0.000229303	0.00165303
CsSME01G480400	Chr1:243435098-243437102	+	0.772897	0.976607	1.04604	-	-	-	-	-	-	-	-	-	-	-	-	-	tr|R4IV50|R4IV50_VICFA (51.0%, 2.33e-39)	Peptidase_M48 domain-containing protein OS=Vicia faba OX=3906 PE=3 SV=1	-	0.13476	0.0277172	0.228273	0.0005724	8.8e-05	0.00139327	0.0007677	0.000229303	0.00165303
CsSME01G480500	Chr1:243443143-243445004	+	0.046886	0.509161	0.802121	-	-	-	-	-	-	-	-	-	-	-	-	-	-	-	-	0.13476	0.0277172	0.228273	0.0005724	8.8e-05	0.00139327	0.0007677	0.000229303	0.00165303
CsSME01G480600	Chr1:243446243-243448303	-	0.076697	0	0.545793	-	-	-	-	-	-	-	-	-	-	-	-	-	-	-	-	0.13476	0.0277172	0.228273	0.0005724	8.8e-05	0.00139327	0.0007677	0.000229303	0.00165303
CsSME01G480700	Chr1:243464060-243465821	+	3.55245	11.561	11.8121	-	-	-	-	-	-	-	-	-	tr|A0A7J7GWT0|A0A7J7GWT0_CAMSI (99.2%, 8.15e-81)	DUF4220 domain-containing protein OS=Camellia sinensis OX=4442 GN=HYC85_015461 PE=4 SV=1	sp|P93318|M660_ARATH (84.3%, 7.70e-66)	Uncharacterized mitochondrial protein AtMg00660 OS=Arabidopsis thaliana OX=3702 GN=AtMg00660 PE=4 SV=1	tr|A0A7J7GWT0|A0A7J7GWT0_CAMSI (99.2%, 1.79e-78)	DUF4220 domain-containing protein OS=Camellia sinensis OX=4442 GN=HYC85_015461 PE=4 SV=1	-	0.13476	0.0277172	0.228273	0.0005724	8.8e-05	0.00139327	0.0007677	0.000229303	0.00165303
CsSME01G480800	Chr1:243475514-243478062	-	0.10965	0.073325	0.27691	-	-	-	-	-	-	-	-	-	-	-	-	-	tr|B9T9S9|B9T9S9_RICCO (90.4%, 7.70e-23)	Uncharacterized protein OS=Ricinus communis OX=3988 GN=RCOM_1973980 PE=4 SV=1	-	0.13476	0.0277172	0.228273	0.0005724	8.8e-05	0.00139327	0.0007677	0.000229303	0.00165303
CsSME01G480900	Chr1:243500035-243506734	-	0	0	0	-	-	CSS0036064.1 (100%, 1.48e-74)	--	--	--	--	Coffea canephora DH200=94 genomic scaffold, scaffold_8 {ECO:0000313|EMBL:CDP02710.1} OS=Coffea canephora (Robusta coffee) PE=4 SV=1	unnamed protein product [Coffea canephora]	tr|A0A4S4DK72|A0A4S4DK72_CAMSI (80.6%, 3.88e-12)	Protease Do-like 5, chloroplastic OS=Camellia sinensis var. sinensis OX=542762 GN=TEA_023223 PE=3 SV=1	-	-	tr|A0A4S4DK72|A0A4S4DK72_CAMSI (80.6%, 8.54e-10)	Protease Do-like 5, chloroplastic OS=Camellia sinensis var. sinensis OX=542762 GN=TEA_023223 PE=3 SV=1	-	0.154816	0.0544155	0.228273	0.0004431	8.8e-05	0.00139327	0.0006403	0.000229303	0.00165303
CsSME01G481000	Chr1:243584492-243587165	+	1.06056	0.286899	2.44622	WW domain (IPR001202), WW domain superfamily (IPR036020)	molecular_function: protein binding (GO:0005515)	CSS0047237.1 (100%, 4.41e-72)	Molecular Function: nucleotide binding (GO:0000166);; Molecular Function: ATP-dependent helicase activity (GO:0008026);;	K12823|0|pop:POPTR_0001s35150g|K12823 ATP-dependent RNA helicase DDX5/DBP2 [EC:3.6.4.13] | (RefSeq) POPTRDRAFT_1068852; hypothetical protein	RNA processing and modification	DEAD/DEAH box helicase	Coffea canephora DH200=94 genomic scaffold, scaffold_8 {ECO:0000313|EMBL:CDP02093.1} OS=Coffea canephora (Robusta coffee) PE=3 SV=1	PREDICTED: DEAD-box ATP-dependent RNA helicase 46 [Populus euphratica]	tr|A0A7J7IAG7|A0A7J7IAG7_CAMSI (100%, 1.74e-71)	ATP-dependent RNA helicase-like protein DB10 OS=Camellia sinensis OX=4442 GN=HYC85_003162 PE=3 SV=1	sp|Q9LYJ9|RH46_ARATH (62.4%, 2.51e-28)	DEAD-box ATP-dependent RNA helicase 46 OS=Arabidopsis thaliana OX=3702 GN=RH46 PE=2 SV=2	tr|A0A7J7IAG7|A0A7J7IAG7_CAMSI (100%, 3.82e-69)	ATP-dependent RNA helicase-like protein DB10 OS=Camellia sinensis OX=4442 GN=HYC85_003162 PE=3 SV=1	-	0.154816	0.0544155	0.228273	0.0004431	8.8e-05	0.00139327	0.0006403	0.000229303	0.00165303
CsSME02G127100	Chr2:46404079-46413934	-	0	5.2223	14.8717	Small GTPase (IPR001806), Alpha/gamma-adaptin-binding protein p34 (IPR019341), P-loop containing nucleoside triphosphate hydrolase (IPR027417)	molecular_function: GTP binding (GO:0005525), molecular_function: GTPase activity (GO:0003924)	CSS0007723.1 (99.8%, 3.00e-298)	Molecular Function: GTP binding (GO:0005525);; Cellular Component: intracellular (GO:0005622);; Biological Process: small GTPase mediated signal transduction (GO:0007264);;	--	Function unknown	Alpha and gamma adaptin binding protein p34	Putative uncharacterized protein {ECO:0000313|EMBL:CBI21576.3} OS=Vitis vinifera (Grape) PE=4 SV=1	PREDICTED: uncharacterized protein LOC100266179 isoform X1 [Vitis vinifera]	tr|A0A7J7HZA2|A0A7J7HZA2_CAMSI (95.3%, 5.04e-282)	P-loop containing nucleoside triphosphate hydrolases superfamily protein OS=Camellia sinensis OX=4442 GN=HYC85_005365 PE=4 SV=1	-	-	tr|A0A7J7HZA2|A0A7J7HZA2_CAMSI (95.3%, 1.11e-279)	P-loop containing nucleoside triphosphate hydrolases superfamily protein OS=Camellia sinensis OX=4442 GN=HYC85_005365 PE=4 SV=1	AAGAB; alpha- and gamma-adaptin-binding protein p34 (K23878)	0.161226	0.125927	0.220136	0.0083601	0.00663778	0.00931878	0.0120728	0.00976232	0.0130838
CsSME02G127200	Chr2:46419216-46419941	-	0	0	0	Zinc finger, CCHC-type (IPR001878), Domain of unknown function DUF4283 (IPR025558), Zinc finger, CCHC-type superfamily (IPR036875)	molecular_function: nucleic acid binding (GO:0003676), molecular_function: zinc ion binding (GO:0008270)	CSS0047834.1 (35.7%, 3.05e-48)	--	--	General function prediction only	Reverse transcriptase (RNA-dependent DNA polymerase)	Uncharacterized protein {ECO:0000313|EMBL:CCA66009.1} OS=Beta vulgaris subsp. vulgaris (sugar beet) PE=4 SV=1	PREDICTED: putative ribonuclease H protein At1g65750 [Prunus mume]	tr|A0A7J7GH26|A0A7J7GH26_CAMSI (34.6%, 2.11e-39)	CCHC-type domain-containing protein OS=Camellia sinensis OX=4442 GN=HYC85_020964 PE=4 SV=1	-	-	tr|A0A6P6W1B7|A0A6P6W1B7_COFAR (44.2%, 4.08e-56)	uncharacterized protein LOC113729037 OS=Coffea arabica OX=13443 GN=LOC113729037 PE=4 SV=1	-	0.161226	0.125927	0.220136	0.0083601	0.00663778	0.00931878	0.0120728	0.00976232	0.0130838
CsSME02G127300	Chr2:46444949-46445215	-	0	0	0	-	-	CSS0031461.1 (67.2%, 1.83e-19)	Molecular Function: pyruvate dehydrogenase (acetyl-transferring) activity (GO:0004739);; Biological Process: glycolytic process (GO:0006096);; Cellular Component: intracellular membrane-bounded organelle (GO:0043231);; Biological Process: oxidation-reduction process (GO:0055114);;	K00161|0|mdm:103451907|K00161 pyruvate dehydrogenase E1 component alpha subunit [EC:1.2.4.1] | (RefSeq) pyruvate dehydrogenase E1 component subunit alpha, mitochondrial	Energy production and conversion	Dehydrogenase E1 component	Pyruvate dehydrogenase E1 component subunit alpha {ECO:0000256|RuleBase:RU361139} OS=Camellia sinensis (Tea) PE=2 SV=1	pyruvate dehydrogenase complex E1 alpha subunit dehydrogenase [Camellia sinensis]	tr|A0A4V3WP13|A0A4V3WP13_CAMSI (67.2%, 2.91e-19)	Pyruvate dehydrogenase E1 component subunit alpha OS=Camellia sinensis var. sinensis OX=542762 GN=TEA_016401 PE=4 SV=1	-	-	tr|I1Z766|I1Z766_CAMSI (67.2%, 6.40e-17)	Pyruvate dehydrogenase E1 component subunit alpha OS=Camellia sinensis OX=4442 PE=2 SV=1	-	0.161226	0.125927	0.220136	0.0083601	0.00663778	0.00931878	0.0120728	0.00976232	0.0130838
CsSME02G127400	Chr2:46466838-46472008	-	0	0	0.902282	Sugar/inositol transporter (IPR003663), Major facilitator, sugar transporter-like (IPR005828), Sugar transporter, conserved site (IPR005829), Major facilitator superfamily domain (IPR020846), MFS transporter superfamily (IPR036259)	biological_process: transmembrane transport (GO:0055085), cellular_component: membrane (GO:0016020), molecular_function: transmembrane transporter activity (GO:0022857)	CSS0030411.1 (99.9%, 0.0)	Biological Process: carbohydrate transport (GO:0008643);; Cellular Component: integral component of membrane (GO:0016021);; Molecular Function: transmembrane transporter activity (GO:0022891);; Molecular Function: 2-alkenal reductase [NAD(P)] activity (GO:0032440);; Biological Process: transmembrane transport (GO:0055085);; Biological Process: oxidation-reduction process (GO:0055114);;	--	General function prediction only	Sugar (and other) transporter	Uncharacterized protein {ECO:0000313|EnsemblPlants:GSMUA_Achr5P15870_001} OS=Musa acuminata subsp. malaccensis (Wild banana) PE=3 SV=1	PREDICTED: monosaccharide-sensing protein 2-like [Sesamum indicum]	tr|A0A7J7HZP8|A0A7J7HZP8_CAMSI (95.8%, 0.0)	MFS domain-containing protein OS=Camellia sinensis OX=4442 GN=HYC85_005364 PE=3 SV=1	sp|Q8LPQ8|MSSP2_ARATH (67.4%, 0.0)	Monosaccharide-sensing protein 2 OS=Arabidopsis thaliana OX=3702 GN=MSSP2 PE=1 SV=2	tr|A0A7J7HZP8|A0A7J7HZP8_CAMSI (95.8%, 0.0)	MFS domain-containing protein OS=Camellia sinensis OX=4442 GN=HYC85_005364 PE=3 SV=1	-	0.161226	0.125927	0.220136	0.0083601	0.00663778	0.00931878	0.0120728	0.00976232	0.0130838
CsSME02G127500	Chr2:46540886-46546203	+	3.30985	0.776427	3.04494	Mitochondrial substrate/solute carrier (IPR018108), Mitochondrial carrier domain superfamily (IPR023395), Mitochondrial phosphate carrier protein Pic2/Mir1-like (IPR044677)	biological_process: mitochondrial phosphate ion transmembrane transport (GO:1990547), molecular_function: inorganic phosphate transmembrane transporter activity (GO:0005315)	CSS0032902.1 (100%, 4.64e-174)	Biological Process: transport (GO:0006810);; Cellular Component: integral component of membrane (GO:0016021);;	K15102|4.96964e-148|sot:102599564|K15102 solute carrier family 25 (mitochondrial phosphate transporter), member 3 | (RefSeq) mitochondrial phosphate carrier protein 1, mitochondrial-like	Energy production and conversion	Mitochondrial carrier protein	Uncharacterized protein {ECO:0000313|EnsemblPlants:PGSC0003DMT400048076} OS=Solanum tuberosum (Potato) PE=4 SV=1	PREDICTED: mitochondrial phosphate carrier protein 1, mitochondrial-like [Solanum tuberosum]	tr|A0A7J7I209|A0A7J7I209_CAMSI (99.0%, 1.53e-225)	Mitochondrial phosphate carrier protein 1, mitochondrial OS=Camellia sinensis OX=4442 GN=HYC85_005363 PE=3 SV=1	sp|Q7DNC3|MPCP1_ARATH (66.6%, 1.10e-147)	Mitochondrial phosphate carrier protein 1, mitochondrial OS=Arabidopsis thaliana OX=3702 GN=MPT1 PE=2 SV=1	tr|A0A7J7I209|A0A7J7I209_CAMSI (99.0%, 3.36e-223)	Mitochondrial phosphate carrier protein 1, mitochondrial OS=Camellia sinensis OX=4442 GN=HYC85_005363 PE=3 SV=1	SLC25A3, PHC, PIC; solute carrier family 25 (mitochondrial phosphate transporter), member 3 (K15102)	0.171079	0.127821	0.224461	0.0081497	0.00607172	0.00931878	0.012327	0.0109034	0.0130838
CsSME02G127600	Chr2:46547040-46551638	-	33.1597	34.6839	37.5478	Translation initiation factor IF6 (IPR002769)	biological_process: cytosolic ribosome assembly (GO:0042256), molecular_function: ribosome binding (GO:0043022)	CSS0007198.1 (95.9%, 1.22e-170)	Molecular Function: translation initiation factor activity (GO:0003743);; Cellular Component: nucleolus (GO:0005730);; Cellular Component: cytosol (GO:0005829);; Biological Process: translational initiation (GO:0006413);; Biological Process: embryo development ending in seed dormancy (GO:0009793);; Biological Process: mature ribosome assembly (GO:0042256);; Biological Process: ribosomal large sub…	K03264|2.88607e-175|vra:106771084|K03264 translation initiation factor 6 | (RefSeq) eukaryotic translation initiation factor 6-2-like	Translation, ribosomal structure and biogenesis	eIF-6 family	Eukaryotic translation initiation factor 6 {ECO:0000256|HAMAP-Rule:MF_03132} OS=Phaseolus vulgaris (Kidney bean) PE=3 SV=1	hypothetical protein PHAVU_007G114800g [Phaseolus vulgaris]	tr|A0A7J7I0G0|A0A7J7I0G0_CAMSI (99.6%, 2.82e-174)	Eukaryotic translation initiation factor 6 OS=Camellia sinensis OX=4442 GN=EIF6 PE=3 SV=1	sp|Q9M060|IF62_ARATH (89.4%, 3.28e-163)	Eukaryotic translation initiation factor 6-2 OS=Arabidopsis thaliana OX=3702 GN=EIF6-2 PE=2 SV=1	tr|A0A7J7I0G0|A0A7J7I0G0_CAMSI (99.6%, 6.20e-172)	Eukaryotic translation initiation factor 6 OS=Camellia sinensis OX=4442 GN=EIF6 PE=3 SV=1	EIF6; translation initiation factor 6 (K03264)	0.171079	0.127821	0.224461	0.0081497	0.00607172	0.00931878	0.012327	0.0109034	0.0130838
CsSME02G127700	Chr2:46628166-46637917	+	6.63227	0	8.09881	RNA polymerase I specific transcription initiation factor RRN3 (IPR007991), Armadillo-type fold (IPR016024)	biological_process: transcription initiation at RNA polymerase I promoter (GO:0006361), molecular_function: RNA polymerase I general transcription initiation factor activity (GO:0001181)	CSS0035723.1 (100%, 0.0)	--	K15216|0|vvi:100248166|K15216 RNA polymerase I-specific transcription initiation factor RRN3 | (RefSeq) RNA polymerase I-specific transcription initiation factor rrn3	Transcription	RNA polymerase I specific transcription initiation factor RRN3	Putative uncharacterized protein {ECO:0000313|EMBL:CCB60391.1} OS=Vitis vinifera (Grape) PE=4 SV=1	PREDICTED: RNA polymerase I-specific transcription initiation factor rrn3 [Vitis vinifera]	tr|A0A7J7I129|A0A7J7I129_CAMSI (83.1%, 0.0)	RNA polymerase I-specific transcription initiation factor RRN3 OS=Camellia sinensis OX=4442 GN=HYC85_005361 PE=3 SV=1	-	-	tr|A0A2R6S2V7|A0A2R6S2V7_ACTCC (82.0%, 0.0)	RNA polymerase I-specific transcription initiation factor like OS=Actinidia chinensis var. chinensis OX=1590841 GN=CEY00_Acc01120 PE=3 SV=1	RRN3, TIFIA; RNA polymerase I-specific transcription initiation factor RRN3 (K15216)	0.18206	0.132983	0.237623	0.0077863	0.00520175	0.00931878	0.012396	0.0114668	0.0130838
CsSME02G127800	Chr2:46639647-46651911	-	9.28786	8.59678	4.38619	PPC domain (IPR005175), AT hook, DNA-binding motif (IPR017956), AT-hook motif nuclear-localized protein (IPR039605)	molecular_function: DNA binding (GO:0003677), molecular_function: minor groove of adenine-thymine-rich DNA binding (GO:0003680)	CSS0018402.1 (100%, 1.88e-236)	Biological Process: multicellular organism development (GO:0007275);;	--	--	Domain of unknown function (DUF296)	Uncharacterized protein {ECO:0000313|EMBL:EEE79897.2} OS=Populus trichocarpa (Western balsam poplar) PE=4 SV=2	PREDICTED: putative DNA-binding protein ESCAROLA [Nelumbo nucifera]	tr|A0A7J7I082|A0A7J7I082_CAMSI (93.7%, 5.60e-216)	AT-hook motif nuclear-localized protein OS=Camellia sinensis OX=4442 GN=HYC85_005360 PE=4 SV=1	sp|O22812|AHL10_ARATH (49.7%, 2.05e-69)	AT-hook motif nuclear-localized protein 10 OS=Arabidopsis thaliana OX=3702 GN=AHL10 PE=1 SV=2	tr|A0A7J7I082|A0A7J7I082_CAMSI (93.7%, 1.23e-213)	AT-hook motif nuclear-localized protein OS=Camellia sinensis OX=4442 GN=HYC85_005360 PE=4 SV=1	-	0.18206	0.132983	0.237623	0.0077863	0.00520175	0.00931878	0.012396	0.0114668	0.0130838
CsSME02G127900	Chr2:46670508-46708628	-	0	0	0.6022	Zinc finger, CW-type (IPR011124), Histidine kinase/HSP90-like ATPase superfamily (IPR036890), Morc, S5 domain 2-like (IPR041006), MICRORCHIDIA ATPase family (IPR045261)	molecular_function: ATP hydrolysis activity (GO:0016887), molecular_function: zinc ion binding (GO:0008270)	CSS0005783.1 (99.7%, 0.0)	--	--	Cell cycle control, cell division, chromosome partitioning	Histidine kinase-, DNA gyrase B-, and HSP90-like ATPase	Uncharacterized protein {ECO:0000313|EMBL:KDO71592.1} OS=Citrus sinensis (Sweet orange) PE=4 SV=1	PREDICTED: MORC family CW-type zinc finger protein 2B-like [Vitis vinifera]	tr|A0A4S4EYJ9|A0A4S4EYJ9_CAMSI (87.6%, 0.0)	CW-type domain-containing protein OS=Camellia sinensis var. sinensis OX=542762 GN=TEA_023593 PE=3 SV=1	-	-	tr|A0A4S4EYJ9|A0A4S4EYJ9_CAMSI (87.6%, 0.0)	CW-type domain-containing protein OS=Camellia sinensis var. sinensis OX=542762 GN=TEA_023593 PE=3 SV=1	-	0.187911	0.132983	0.246429	0.0074964	0.0045979	0.00931878	0.0122733	0.0110461	0.0130838
CsSME02G128000	Chr2:46683025-46683258	-	0	0	1.20967	-	-	-	-	-	-	-	-	-	-	-	-	-	-	-	-	0.18206	0.132983	0.237623	0.0077863	0.00520175	0.00931878	0.012396	0.0114668	0.0130838
CsSME02G128100	Chr2:46683327-46683545	-	0	0	0.532559	-	-	-	-	-	-	-	-	-	tr|A0A7J7HZ29|A0A7J7HZ29_CAMSI (68.1%, 5.46e-25)	4-coumarate--CoA ligase OS=Camellia sinensis OX=4442 GN=HYC85_005298 PE=4 SV=1	-	-	tr|A0A7J7HZ29|A0A7J7HZ29_CAMSI (68.1%, 1.20e-22)	4-coumarate--CoA ligase OS=Camellia sinensis OX=4442 GN=HYC85_005298 PE=4 SV=1	-	0.18206	0.132983	0.237623	0.0077863	0.00520175	0.00931878	0.012396	0.0114668	0.0130838
CsSME02G128200	Chr2:46789570-46796998	+	0	0	4.45076	WD40 repeat (IPR001680), WD40/YVTN repeat-like-containing domain superfamily (IPR015943), WD repeat protein 55 (IPR017422), WD40 repeat, conserved site (IPR019775), WD40-repeat-containing domain superfamily (IPR036322)	molecular_function: protein binding (GO:0005515)	CSS0049016.1 (71.7%, 6.60e-148)	--	--	General function prediction only	WD domain, G-beta repeat	Coffea canephora DH200=94 genomic scaffold, scaffold_7 {ECO:0000313|EMBL:CDP01755.1} OS=Coffea canephora (Robusta coffee) PE=4 SV=1	PREDICTED: WD repeat-containing protein 55 homolog [Sesamum indicum]	tr|A0A4S4ECC7|A0A4S4ECC7_CAMSI (75.1%, 2.71e-188)	WD_REPEATS_REGION domain-containing protein OS=Camellia sinensis var. sinensis OX=542762 GN=TEA_016068 PE=4 SV=1	sp|O80775|WDR55_ARATH (69.0%, 1.63e-152)	WD repeat-containing protein 55 OS=Arabidopsis thaliana OX=3702 GN=WDR55 PE=1 SV=2	tr|A0A2R6S2W6|A0A2R6S2W6_ACTCC (85.6%, 1.02e-215)	WD repeat-containing protein 55 OS=Actinidia chinensis var. chinensis OX=1590841 GN=CEY00_Acc01121 PE=3 SV=1	WDR55, JIP5; WD repeat-containing protein 55 (K24750)	0.193404	0.139467	0.246429	0.0073332	0.0045979	0.00931878	0.012354	0.0110461	0.0130838
CsSME02G128300	Chr2:46798003-46809740	-	0.221778	0	0	Trafficking protein particle complex subunit 11 (IPR021773)	-	-	-	-	-	-	-	-	tr|A0A7J7HZ96|A0A7J7HZ96_CAMSI (99.1%, 0.0)	Foie-gras_1 domain-containing protein OS=Camellia sinensis OX=4442 GN=HYC85_005358 PE=4 SV=1	-	-	tr|A0A2R6S2U6|A0A2R6S2U6_ACTCC (78.7%, 0.0)	Trafficking protein particle complex subunit 11 OS=Actinidia chinensis var. chinensis OX=1590841 GN=CEY00_Acc01122 PE=3 SV=1	TRAPPC11; trafficking protein particle complex subunit 11 (K20308)	0.200354	0.139467	0.26985	0.0070548	0.00427095	0.00931878	0.0122193	0.0108724	0.0130838
CsSME02G128400	Chr2:46824959-46845047	-	1.37037	0.003914	0.657389	RNA recognition motif domain (IPR000504), Nucleotide-binding alpha-beta plait domain superfamily (IPR012677), RNA-binding domain superfamily (IPR035979)	molecular_function: RNA binding (GO:0003723), molecular_function: nucleic acid binding (GO:0003676)	CSS0025109.1 (69.7%, 1.72e-77)	Molecular Function: nucleotide binding (GO:0000166);; Molecular Function: nucleic acid binding (GO:0003676);;	--	General function prediction only	RNA recognition motif. (a.k.a. RRM, RBD, or RNP domain)	Coffea canephora DH200=94 genomic scaffold, scaffold_26 {ECO:0000313|EMBL:CDP07254.1} OS=Coffea canephora (Robusta coffee) PE=4 SV=1	unnamed protein product [Coffea canephora]	tr|A0A4V3WNU6|A0A4V3WNU6_CAMSI (55.0%, 2.23e-89)	RRM domain-containing protein OS=Camellia sinensis var. sinensis OX=542762 GN=TEA_016062 PE=4 SV=1	sp|Q9M1S3|ARP1_ARATH (54.5%, 5.45e-37)	Probable RNA-binding protein ARP1 OS=Arabidopsis thaliana OX=3702 GN=ARP1 PE=2 SV=1	tr|A0A834LCQ4|A0A834LCQ4_RHOSS (91.0%, 8.23e-101)	RRM domain-containing protein OS=Rhododendron simsii OX=118357 GN=RHSIM_Rhsim10G0191400 PE=4 SV=1	-	0.206442	0.147202	0.26985	0.0068284	0.00427095	0.00927217	0.0122463	0.0108724	0.0130838
CsSME02G128500	Chr2:47025968-47026321	-	0	0	0	-	-	CSS0018428.1 (89.5%, 7.61e-19)	-	-	-	-	-	-	tr|A0A7J7H991|A0A7J7H991_CAMSI (86.8%, 1.26e-65)	Uncharacterized protein OS=Camellia sinensis OX=4442 GN=HYC85_014371 PE=4 SV=1	-	-	tr|A0A7J7H991|A0A7J7H991_CAMSI (86.8%, 2.78e-63)	Uncharacterized protein OS=Camellia sinensis OX=4442 GN=HYC85_014371 PE=4 SV=1	-	0.232153	0.165352	0.282269	0.0058925	0.0042651	0.00852244	0.0118909	0.0105177	0.0130838
CsSME02G128600	Chr2:47077199-47083347	+	34.5409	11.5724	86.2607	Hydroxymethylglutaryl-CoA reductase, class I/II (IPR002202), Hydroxymethylglutaryl-CoA reductase, eukaryotic/archaeal type (IPR004554), Hydroxymethylglutaryl-CoA reductase, class I/II, NAD/NADP-binding domain superfamily (IPR009023), Hydroxymethylglutaryl-CoA reductase, class I/II, substrate-binding domain superfamily (IPR009029), Hydroxymethylglutaryl-CoA reductase, class I/II, catalytic domain …	biological_process: coenzyme A metabolic process (GO:0015936), biological_process: isoprenoid biosynthetic process (GO:0008299), molecular_function: hydroxymethylglutaryl-CoA reductase (NADPH) activity (GO:0004420), molecular_function: oxidoreductase activity, acting on the CH-OH group of donors, NAD or NADP as acceptor (GO:0016616), molecular_function: protein binding (GO:0005515)	CSS0045944.1 (99.8%, 0.0)	Molecular Function: hydroxymethylglutaryl-CoA reductase (NADPH) activity (GO:0004420);; Cellular Component: endoplasmic reticulum membrane (GO:0005789);; Biological Process: isoprenoid biosynthetic process (GO:0008299);; Biological Process: coenzyme A metabolic process (GO:0015936);; Cellular Component: integral component of membrane (GO:0016021);; Molecular Function: NADP binding (GO:0050661);; …	K00021|0|sot:102599791|K00021 hydroxymethylglutaryl-CoA reductase (NADPH) [EC:1.1.1.34] | (RefSeq) hmg1; 3-hydroxy-3-methylglutaryl-coenzyme A reductase 1-like	Lipid transport and metabolism	Hydroxymethylglutaryl-coenzyme A reductase	3-hydroxy-3-methylglutaryl coenzyme A reductase {ECO:0000256|RuleBase:RU361219} OS=Camellia sinensis (Tea) PE=2 SV=1	3-hydroxy-3-methylglutaryl coenzyme A reductase [Camellia sinensis]	tr|A0A3G3IRE0|A0A3G3IRE0_CAMSI (100%, 0.0)	3-hydroxy-3-methylglutaryl coenzyme A reductase OS=Camellia sinensis OX=4442 PE=2 SV=1	sp|U5JCC6|HMR2B_PANGI (77.3%, 2.90e-312)	3-hydroxy-3-methylglutaryl coenzyme A reductase 2-B OS=Panax ginseng OX=4054 GN=HMGR2 PE=2 SV=1	tr|A0A3G3IRE0|A0A3G3IRE0_CAMSI (100%, 0.0)	3-hydroxy-3-methylglutaryl coenzyme A reductase OS=Camellia sinensis OX=4442 PE=2 SV=1	HMGCR; hydroxymethylglutaryl-CoA reductase (NADPH) [EC:1.1.1.34] (K00021)	0.232153	0.165352	0.282269	0.0058925	0.0042651	0.00852244	0.0118909	0.0105177	0.0130838
CsSME02G128700	Chr2:47136372-47138228	+	0	0	0	-	-	CSS0001115.1 (95.1%, 3.68e-21)	--	--	General function prediction only	Reverse transcriptase-like	LINE-type retrotransposon LIb DNA, complete sequence, Insertion at the S11 site {ECO:0000313|EMBL:BAE79384.1} OS=Ipomoea batatas (Sweet potato) PE=4 SV=1	PREDICTED: putative ribonuclease H protein At1g65750-like [Fragaria vesca subsp. vesca]	-	-	-	-	tr|B9SFL7|B9SFL7_RICCO (53.8%, 5.49e-07)	Ribonuclease H protein OS=Ricinus communis OX=3988 GN=RCOM_0647140 PE=4 SV=1	-	0.243668	0.185903	0.282269	0.0055439	0.0042651	0.00771051	0.0117154	0.0105177	0.0130838
CsSME02G128800	Chr2:47140641-47148701	-	119.781	22.9312	75.4277	Thioredoxin reductase (IPR005982), Pyridine nucleotide-disulphide oxidoreductase, class-II, active site (IPR008255), FAD/NAD(P)-binding domain (IPR023753), FAD/NAD(P)-binding domain superfamily (IPR036188)	biological_process: removal of superoxide radicals (GO:0019430), cellular_component: cytoplasm (GO:0005737), molecular_function: oxidoreductase activity (GO:0016491), molecular_function: thioredoxin-disulfide reductase activity (GO:0004791)	CSS0013693.1 (99.5%, 2.80e-262)	Molecular Function: thioredoxin-disulfide reductase activity (GO:0004791);; Cellular Component: mitochondrial matrix (GO:0005759);; Cellular Component: cytosol (GO:0005829);; Biological Process: pollen germination (GO:0009846);; Cellular Component: chloroplast envelope (GO:0009941);; Biological Process: cell growth (GO:0016049);; Biological Process: removal of superoxide radicals (GO:0019430);; B…	K00384|0|nnu:104603829|K00384 thioredoxin reductase (NADPH) [EC:1.8.1.9] | (RefSeq) thioredoxin reductase 1-like	Posttranslational modification, protein turnover, chaperones	Pyridine nucleotide-disulphide oxidoreductase	Thioredoxin reductase {ECO:0000256|RuleBase:RU003881} OS=Eucalyptus grandis (Flooded gum) PE=3 SV=1	PREDICTED: thioredoxin reductase 1-like [Nelumbo nucifera]	tr|A0A4S4D8S5|A0A4S4D8S5_CAMSI (99.4%, 4.57e-245)	Thioredoxin reductase OS=Camellia sinensis var. sinensis OX=542762 GN=TEA_025691 PE=3 SV=1	sp|Q39243|TRXB1_ARATH (82.9%, 2.63e-202)	Thioredoxin reductase 1, mitochondrial OS=Arabidopsis thaliana OX=3702 GN=NTR1 PE=1 SV=3	tr|A0A4S4D8S5|A0A4S4D8S5_CAMSI (99.4%, 1.00e-242)	Thioredoxin reductase OS=Camellia sinensis var. sinensis OX=542762 GN=TEA_025691 PE=3 SV=1	trxB, TRR; thioredoxin reductase (NADPH) [EC:1.8.1.9] (K00384)	0.243668	0.185903	0.282269	0.0055439	0.0042651	0.00771051	0.0117154	0.0105177	0.0130838
CsSME02G128900	Chr2:47153313-47153684	+	0	0	0	-	-	-	-	-	-	-	-	-	tr|A0A4S4D9U3|A0A4S4D9U3_CAMSI (90.5%, 5.72e-55)	NPH3 domain-containing protein OS=Camellia sinensis var. sinensis OX=542762 GN=TEA_011748 PE=3 SV=1	-	-	tr|A0A4S4D9U3|A0A4S4D9U3_CAMSI (90.5%, 1.26e-52)	NPH3 domain-containing protein OS=Camellia sinensis var. sinensis OX=542762 GN=TEA_011748 PE=3 SV=1	-	0.243668	0.185903	0.282269	0.0055439	0.0042651	0.00771051	0.0117154	0.0105177	0.0130838
CsSME02G129000	Chr2:47166456-47166897	-	0	0	33.8428	-	-	CSS0016261.1 (100%, 8.05e-79)	--	--	--	--	Putative uncharacterized protein {ECO:0000313|EMBL:EEF33835.1} OS=Ricinus communis (Castor bean) PE=4 SV=1	conserved hypothetical protein [Ricinus communis]	tr|A0A4V3WJV0|A0A4V3WJV0_CAMSI (89.8%, 2.48e-74)	50S ribosomal protein L28 OS=Camellia sinensis var. sinensis OX=542762 GN=TEA_000658 PE=4 SV=1	-	-	tr|A0A4V3WJV0|A0A4V3WJV0_CAMSI (89.8%, 5.46e-72)	50S ribosomal protein L28 OS=Camellia sinensis var. sinensis OX=542762 GN=TEA_000658 PE=4 SV=1	-	0.243668	0.185903	0.282269	0.0055439	0.0042651	0.00771051	0.0117154	0.0105177	0.0130838
CsSME02G129100	Chr2:47246598-47255504	+	0	0	8.53283	Calcineurin-like phosphoesterase domain, ApaH type (IPR004843), Serine/threonine-specific protein phosphatase/bis(5-nucleosyl)-tetraphosphatase (IPR006186), Metallo-dependent phosphatase-like (IPR029052), PP7, metallophosphatase domain (IPR041754)	molecular_function: hydrolase activity (GO:0016787)	CSS0040979.1 (99.4%, 0.0)	Molecular Function: protein serine/threonine phosphatase activity (GO:0004722);;	K04460|0|jcu:105646341|K04460 serine/threonine-protein phosphatase 5 [EC:3.1.3.16] | (RefSeq) serine/threonine-protein phosphatase 7	General function prediction only	Calcineurin-like phosphoesterase	Serine/threonine-protein phosphatase {ECO:0000256|RuleBase:RU004273} OS=Theobroma cacao (Cacao) PE=3 SV=1	PREDICTED: serine/threonine-protein phosphatase 7-like [Populus euphratica]	tr|A0A4S4ELP1|A0A4S4ELP1_CAMSI (99.4%, 0.0)	Serine/threonine-protein phosphatase OS=Camellia sinensis var. sinensis OX=542762 GN=TEA_011460 PE=3 SV=1	sp|Q9FN02|PPP7_ARATH (73.9%, 4.43e-231)	Serine/threonine-protein phosphatase 7 OS=Arabidopsis thaliana OX=3702 GN=PP7 PE=1 SV=1	tr|A0A4S4ELP1|A0A4S4ELP1_CAMSI (99.4%, 0.0)	Serine/threonine-protein phosphatase OS=Camellia sinensis var. sinensis OX=542762 GN=TEA_011460 PE=3 SV=1	PPP5C; serine/threonine-protein phosphatase 5 [EC:3.1.3.16] (K04460)	0.252202	0.209696	0.282269	0.0053051	0.0042651	0.00711127	0.0115711	0.0105177	0.0130838
CsSME02G129200	Chr2:47285494-47304814	+	0	0	2.91637	Membrane transport protein (IPR004776), Protein PIN-LIKES 1/3/4/5/7 (IPR045033)	biological_process: endoplasmic reticulum to cytosol auxin transport (GO:0080162), biological_process: transmembrane transport (GO:0055085), cellular_component: membrane (GO:0016020)	CSS0048210.1 (98.6%, 2.59e-283)	Cellular Component: integral component of membrane (GO:0016021);; Biological Process: transmembrane transport (GO:0055085);;	--	Function unknown	Membrane transport protein	Coffea canephora DH200=94 genomic scaffold, scaffold_7 {ECO:0000313|EMBL:CDP01746.1} OS=Coffea canephora (Robusta coffee) PE=4 SV=1	PREDICTED: uncharacterized protein LOC104214838 isoform X1 [Nicotiana sylvestris]	tr|A0A7J7I119|A0A7J7I119_CAMSI (94.0%, 2.38e-276)	Protein PIN-LIKES 3-like OS=Camellia sinensis OX=4442 GN=HYC85_005351 PE=3 SV=1	sp|F4HWB6|PILS1_ARATH (51.1%, 4.30e-135)	Protein PIN-LIKES 1 OS=Arabidopsis thaliana OX=3702 GN=PILS1 PE=2 SV=1	tr|A0A7J7I119|A0A7J7I119_CAMSI (94.0%, 5.22e-274)	Protein PIN-LIKES 3-like OS=Camellia sinensis OX=4442 GN=HYC85_005351 PE=3 SV=1	PILS, ECM3; auxin efflux carrier family protein (K24139)	0.252298	0.209696	0.282269	0.0053171	0.0042651	0.00711127	0.0115482	0.0105177	0.0130838
CsSME02G129300	Chr2:47324011-47328541	+	0.460404	0	0	Membrane transport protein (IPR004776), Protein PIN-LIKES 1/3/4/5/7 (IPR045033)	biological_process: endoplasmic reticulum to cytosol auxin transport (GO:0080162), biological_process: transmembrane transport (GO:0055085), cellular_component: membrane (GO:0016020)	CSS0024478.1 (99.1%, 7.20e-69)	--	--	Function unknown	Membrane transport protein	Auxin:hydrogen symporter, putative isoform 1 {ECO:0000313|EMBL:EOX90586.1} OS=Theobroma cacao (Cacao) PE=4 SV=1	Auxin:hydrogen symporter, putative isoform 1 [Theobroma cacao]	tr|A0A7J7I072|A0A7J7I072_CAMSI (96.5%, 5.57e-68)	Protein PIN-LIKES 3-like OS=Camellia sinensis OX=4442 GN=HYC85_005350 PE=3 SV=1	sp|Q9C9K5|PILS3_ARATH (56.6%, 7.58e-43)	Protein PIN-LIKES 3 OS=Arabidopsis thaliana OX=3702 GN=PILS3 PE=2 SV=1	tr|A0A7J7I072|A0A7J7I072_CAMSI (96.5%, 1.23e-65)	Protein PIN-LIKES 3-like OS=Camellia sinensis OX=4442 GN=HYC85_005350 PE=3 SV=1	-	0.256559	0.220136	0.282269	0.0051377	0.0042651	0.00663778	0.0113947	0.0105177	0.012755
CsSME02G129400	Chr2:47349746-47350696	-	0	0	0.576235	-	-	-	-	-	-	-	-	-	tr|A0A4S4D2S6|A0A4S4D2S6_CAMSI (78.3%, 2.70e-105)	FBD domain-containing protein OS=Camellia sinensis var. sinensis OX=542762 GN=TEA_026877 PE=4 SV=1	-	-	tr|A0A4S4D2S6|A0A4S4D2S6_CAMSI (78.3%, 5.94e-103)	FBD domain-containing protein OS=Camellia sinensis var. sinensis OX=542762 GN=TEA_026877 PE=4 SV=1	-	0.256559	0.220136	0.282269	0.0051377	0.0042651	0.00663778	0.0113947	0.0105177	0.012755
CsSME02G129500	Chr2:47377580-47382632	-	1.42684	0	17.4143	Diacylglycerol acyltransferase (IPR007130)	molecular_function: O-acyltransferase activity (GO:0008374)	CSS0003183.1 (98.5%, 3.86e-243)	Biological Process: metabolic process (GO:0008152);; Molecular Function: transferase activity, transferring acyl groups other than amino-acyl groups (GO:0016747);;	K14457|7.73326e-171|vvi:100258437|K14457 2-acylglycerol O-acyltransferase 2 [EC:2.3.1.22] | (RefSeq) diacylglycerol O-acyltransferase 2	Lipid transport and metabolism	Diacylglycerol acyltransferase	Diacylglycerol acyltransferase type 2 {ECO:0000313|EMBL:ADG22608.1} OS=Olea europaea (Common olive) PE=2 SV=1	diacylglycerol acyltransferase type 2 [Olea europaea]	tr|A0A7J7I151|A0A7J7I151_CAMSI (99.1%, 3.16e-245)	Acyltransferase OS=Camellia sinensis OX=4442 GN=HYC85_005349 PE=3 SV=1	sp|K7K424|DAT2D_SOYBN (66.3%, 1.31e-161)	Diacylglycerol O-acyltransferase 2D OS=Glycine max OX=3847 GN=DGAT2D PE=1 SV=1	tr|A0A7J7I151|A0A7J7I151_CAMSI (99.1%, 6.95e-243)	Acyltransferase OS=Camellia sinensis OX=4442 GN=HYC85_005349 PE=3 SV=1	DGAT2; diacylglycerol O-acyltransferase 2, plant [EC:2.3.1.20] (K22848)	0.256559	0.220136	0.282269	0.0051377	0.0042651	0.00663778	0.0113947	0.0105177	0.012755
CsSME02G129600	Chr2:47434375-47434885	-	0	0	0	-	-	-	-	-	-	-	-	-	tr|A0A4S4EP09|A0A4S4EP09_CAMSI (91.3%, 1.06e-66)	ENT domain-containing protein OS=Camellia sinensis var. sinensis OX=542762 GN=TEA_001399 PE=4 SV=1	-	-	tr|A0A4S4EP09|A0A4S4EP09_CAMSI (91.3%, 2.34e-64)	ENT domain-containing protein OS=Camellia sinensis var. sinensis OX=542762 GN=TEA_001399 PE=4 SV=1	-	0.259378	0.224461	0.282269	0.0050371	0.0042651	0.00607172	0.0113086	0.0105177	0.0123045
CsSME02G129700	Chr2:47460423-47461328	-	0	0	0	Ccc1 family (IPR008217)	biological_process: intracellular manganese ion homeostasis (GO:0030026), molecular_function: manganese ion transmembrane transporter activity (GO:0005384)	CSS0038573.1 (99.0%, 1.08e-201)	--	--	Function unknown	VIT family	Putative uncharacterized protein {ECO:0000313|EMBL:CCB60375.1} OS=Vitis vinifera (Grape) PE=4 SV=1	PREDICTED: vacuolar iron transporter homolog 1-like [Populus euphratica]	tr|A0A4S4EMV0|A0A4S4EMV0_CAMSI (96.9%, 9.94e-188)	Transmembrane protein OS=Camellia sinensis var. sinensis OX=542762 GN=TEA_001388 PE=3 SV=1	sp|Q9SRD3|VITH2_ARATH (37.3%, 1.56e-39)	Vacuolar iron transporter homolog 2 OS=Arabidopsis thaliana OX=3702 GN=VTL2 PE=2 SV=1	tr|A0A4S4EMV0|A0A4S4EMV0_CAMSI (96.9%, 2.18e-185)	Transmembrane protein OS=Camellia sinensis var. sinensis OX=542762 GN=TEA_001388 PE=3 SV=1	VIT; vacuolar iron transporter family protein (K22736)	0.259378	0.224461	0.282269	0.0050371	0.0042651	0.00607172	0.0113086	0.0105177	0.0123045
CsSME02G129800	Chr2:47462810-47463331	-	3.34397	0	0	-	-	-	-	-	-	-	-	-	tr|A0A4S4EMV0|A0A4S4EMV0_CAMSI (48.8%, 1.70e-05)	Transmembrane protein OS=Camellia sinensis var. sinensis OX=542762 GN=TEA_001388 PE=3 SV=1	-	-	-	-	-	0.259378	0.224461	0.282269	0.0050371	0.0042651	0.00607172	0.0113086	0.0105177	0.0123045
CsSME02G129900	Chr2:47465850-47467131	-	45.7075	56.7916	7.21107	-	-	CSS0005301.1 (100%, 1.87e-122)	--	--	--	--	Uncharacterized protein isoform 1 {ECO:0000313|EMBL:EOY09917.1} OS=Theobroma cacao (Cacao) PE=4 SV=1	Uncharacterized protein isoform 1 [Theobroma cacao]	tr|A0A7J7HZ80|A0A7J7HZ80_CAMSI (98.9%, 5.74e-120)	Transmembrane protein OS=Camellia sinensis OX=4442 GN=HYC85_005348 PE=4 SV=1	-	-	tr|A0A7J7HZ80|A0A7J7HZ80_CAMSI (98.9%, 1.26e-117)	Transmembrane protein OS=Camellia sinensis OX=4442 GN=HYC85_005348 PE=4 SV=1	VIT; vacuolar iron transporter family protein (K22736)	0.259378	0.224461	0.282269	0.0050371	0.0042651	0.00607172	0.0113086	0.0105177	0.0123045
CsSME02G130000	Chr2:47483642-47488163	+	2.47434	0	0	Peptidase S8/S53 domain (IPR000209), PA domain (IPR003137), Peptidase S8 propeptide/proteinase inhibitor I9 (IPR010259), Cucumisin-like catalytic domain (IPR034197), Peptidase S8/S53 domain superfamily (IPR036852), Peptidase S8 propeptide/proteinase inhibitor I9 superfamily (IPR037045), Subtilisin-like protease (IPR045051)	biological_process: proteolysis (GO:0006508), molecular_function: serine-type endopeptidase activity (GO:0004252), molecular_function: serine-type peptidase activity (GO:0008236)	CSS0030216.1 (99.2%, 0.0)	Molecular Function: serine-type endopeptidase activity (GO:0004252);; Biological Process: proteolysis (GO:0006508);; Molecular Function: identical protein binding (GO:0042802);; Biological Process: negative regulation of catalytic activity (GO:0043086);;	--	--	Subtilase family	Putative uncharacterized protein {ECO:0000313|EMBL:CCB60374.1} OS=Vitis vinifera (Grape) PE=4 SV=1	PREDICTED: subtilisin-like protease SBT3.5 isoform X2 [Vitis vinifera]	tr|A0A7J7HZ94|A0A7J7HZ94_CAMSI (95.0%, 0.0)	Subtilisin-like protease SBT3.9 OS=Camellia sinensis OX=4442 GN=HYC85_005347 PE=3 SV=1	sp|A9JQS7|SBTS_LOTJA (45.0%, 1.27e-127)	Subtilisin-like serine-protease S OS=Lotus japonicus OX=34305 GN=SbtS PE=2 SV=1	tr|A0A7J7HZ94|A0A7J7HZ94_CAMSI (95.0%, 0.0)	Subtilisin-like protease SBT3.9 OS=Camellia sinensis OX=4442 GN=HYC85_005347 PE=3 SV=1	-	0.259378	0.224461	0.282269	0.0050371	0.0042651	0.00607172	0.0113086	0.0105177	0.0123045
CsSME02G130100	Chr2:47488894-47502709	-	14.4658	11.0796	43.9493	-	-	CSS0046434.1 (98.7%, 1.14e-97)	Molecular Function: nucleotide binding (GO:0000166);; Molecular Function: protein kinase activity (GO:0004672);; Biological Process: phosphorylation (GO:0016310);;	--	--	--	Uncharacterized protein {ECO:0000313|EMBL:EMJ05945.1} OS=Prunus persica (Peach) PE=4 SV=1	hypothetical protein PRUPE_ppa012960mg [Prunus persica]	tr|A0A4S4DR92|A0A4S4DR92_CAMSI (98.0%, 1.49e-96)	RNA-binding protein 8A OS=Camellia sinensis var. sinensis OX=542762 GN=TEA_006188 PE=4 SV=1	-	-	tr|A0A4S4DR92|A0A4S4DR92_CAMSI (98.0%, 3.28e-94)	RNA-binding protein 8A OS=Camellia sinensis var. sinensis OX=542762 GN=TEA_006188 PE=4 SV=1	-	0.259031	0.224461	0.282269	0.0051026	0.0042651	0.00607172	0.011353	0.0105177	0.0123045
CsSME02G130200	Chr2:47494496-47494669	+	0	1.05994	0.237103	-	-	CSS0015246.1 (98.2%, 8.64e-36)	--	--	--	--	Putative uncharacterized protein {ECO:0000313|EMBL:CAN60639.1} OS=Vitis vinifera (Grape) PE=4 SV=1	hypothetical protein VITISV_022225 [Vitis vinifera]	tr|A0A7J7HGB4|A0A7J7HGB4_CAMSI (41.8%, 1.84e-10)	Reverse transcriptase Ty1/copia-type domain-containing protein OS=Camellia sinensis OX=4442 GN=HYC85_012981 PE=4 SV=1	-	-	tr|A0A1U8HM48|A0A1U8HM48_GOSHI (78.9%, 2.18e-24)	uncharacterized protein LOC107887400 OS=Gossypium hirsutum OX=3635 GN=LOC107887400 PE=4 SV=1	-	0.259378	0.224461	0.282269	0.0050371	0.0042651	0.00607172	0.0113086	0.0105177	0.0123045
CsSME02G130300	Chr2:47671374-47675116	+	0	0	11.1347	Protein kinase domain (IPR000719), Legume lectin domain (IPR001220), Serine-threonine/tyrosine-protein kinase, catalytic domain (IPR001245), Serine/threonine-protein kinase, active site (IPR008271), Protein kinase-like domain superfamily (IPR011009), Concanavalin A-like lectin/glucanase domain superfamily (IPR013320), Protein kinase, ATP binding site (IPR017441), Legume lectin, beta chain, Mn/Ca-…	biological_process: protein phosphorylation (GO:0006468), molecular_function: ATP binding (GO:0005524), molecular_function: carbohydrate binding (GO:0030246), molecular_function: protein kinase activity (GO:0004672)	CSS0022457.1 (99.1%, 0.0)	Molecular Function: nucleotide binding (GO:0000166);; Molecular Function: protein kinase activity (GO:0004672);; Biological Process: phosphorylation (GO:0016310);;	K04733|0|sly:101268542|K04733 interleukin-1 receptor-associated kinase 4 [EC:2.7.11.1] | (RefSeq) LecRK; probable L-type lectin-domain containing receptor kinase S.5	--	Legume lectin domain	Uncharacterized protein {ECO:0000313|EnsemblPlants:Solyc02g068300.2.1} OS=Solanum lycopersicum (Tomato) PE=3 SV=1	PREDICTED: probable L-type lectin-domain containing receptor kinase S.5 [Nicotiana sylvestris]	tr|A0A4S4DMR5|A0A4S4DMR5_CAMSI (99.3%, 0.0)	Protein kinase domain-containing protein OS=Camellia sinensis var. sinensis OX=542762 GN=TEA_026589 PE=3 SV=1	sp|Q9FG33|LRKS5_ARATH (40.8%, 1.95e-146)	Probable L-type lectin-domain containing receptor kinase S.5 OS=Arabidopsis thaliana OX=3702 GN=LECRKS5 PE=2 SV=1	tr|A0A4S4DMR5|A0A4S4DMR5_CAMSI (99.3%, 0.0)	Protein kinase domain-containing protein OS=Camellia sinensis var. sinensis OX=542762 GN=TEA_026589 PE=3 SV=1	-	0.264188	0.246429	0.282269	0.0050798	0.0042651	0.00594307	0.0112891	0.0105177	0.0119057
CsSME02G130400	Chr2:47681098-47695691	-	0.052121	0	0.00355	-	-	CSS0002075.1 (98.2%, 1.87e-29)	Molecular Function: microtubule motor activity (GO:0003777);; Molecular Function: calmodulin binding (GO:0005516);; Molecular Function: ATP binding (GO:0005524);; Cellular Component: kinesin complex (GO:0005871);; Cellular Component: plasma membrane (GO:0005886);; Biological Process: obsolete ATP catabolic process (GO:0006200);; Biological Process: microtubule-based movement (GO:0007018);; Molecu…	--	Cytoskeleton	Kinesin motor domain	Putative uncharacterized protein {ECO:0000313|EMBL:CBI37480.3} OS=Vitis vinifera (Grape) PE=4 SV=1	PREDICTED: kinesin-like calmodulin-binding protein homolog [Vitis vinifera]	tr|A0A7J7I044|A0A7J7I044_CAMSI (100%, 9.69e-31)	Kinesin-like calmodulin-binding protein OS=Camellia sinensis OX=4442 GN=HYC85_005320 PE=3 SV=1	sp|Q7XPJ0|KN14I_ORYSJ (63.9%, 2.28e-08)	Kinesin-like protein KIN-14I OS=Oryza sativa subsp. japonica OX=39947 GN=KIN14I PE=2 SV=1	tr|A0A7J7I044|A0A7J7I044_CAMSI (100%, 2.13e-28)	Kinesin-like calmodulin-binding protein OS=Camellia sinensis OX=4442 GN=HYC85_005320 PE=3 SV=1	-	0.264188	0.246429	0.282269	0.0050798	0.0042651	0.00594307	0.0112891	0.0105177	0.0119057
CsSME02G130500	Chr2:47688953-47689636	+	0.77342	0	0	Rapid ALkalinization Factor (IPR008801)	-	CSS0039658.1 (85.2%, 1.43e-62)	Cellular Component: plant-type cell wall (GO:0009505);;	--	--	Rapid ALkalinization Factor (RALF)	Uncharacterized protein {ECO:0000313|EMBL:EMJ07349.1} OS=Prunus persica (Peach) PE=4 SV=1	PREDICTED: rapid alkalinization factor-like [Cicer arietinum]	tr|A0A4S4F1S4|A0A4S4F1S4_CAMSI (85.2%, 2.27e-62)	Rapid alkalinization factor-like OS=Camellia sinensis var. sinensis OX=542762 GN=TEA_019952 PE=3 SV=1	sp|O64628|TXND9_ARATH (60.9%, 2.47e-27)	Thioredoxin domain-containing protein 9 homolog OS=Arabidopsis thaliana OX=3702 GN=At2g18990 PE=2 SV=1	tr|A0A4S4F1S4|A0A4S4F1S4_CAMSI (85.2%, 4.98e-60)	Rapid alkalinization factor-like OS=Camellia sinensis var. sinensis OX=542762 GN=TEA_019952 PE=3 SV=1	-	0.264188	0.246429	0.282269	0.0050798	0.0042651	0.00594307	0.0112891	0.0105177	0.0119057
CsSME02G130600	Chr2:47712696-47713139	-	0	0	0	Protein kinase domain (IPR000719), Protein kinase-like domain superfamily (IPR011009)	biological_process: protein phosphorylation (GO:0006468), molecular_function: ATP binding (GO:0005524), molecular_function: protein kinase activity (GO:0004672)	CSS0044684.1 (90.3%, 5.77e-54)	Molecular Function: protein serine/threonine kinase activity (GO:0004674);; Molecular Function: protein tyrosine kinase activity (GO:0004713);; Molecular Function: ATP binding (GO:0005524);; Cellular Component: plasma membrane (GO:0005886);; Biological Process: glycolytic process (GO:0006096);; Biological Process: water transport (GO:0006833);; Biological Process: hyperosmotic response (GO:000697…	--	Carbohydrate transport and metabolism	Protein kinase domain	Uncharacterized protein {ECO:0000313|EMBL:EMJ16646.1} OS=Prunus persica (Peach) PE=4 SV=1	hypothetical protein PRUPE_ppa006349mg [Prunus persica]	tr|A0A4S4DMP2|A0A4S4DMP2_CAMSI (91.7%, 6.82e-81)	Protein kinase domain-containing protein OS=Camellia sinensis var. sinensis OX=542762 GN=TEA_026593 PE=4 SV=1	sp|Q60EZ2|GSK2_ORYSJ (82.8%, 9.24e-50)	Shaggy-related protein kinase GSK2 OS=Oryza sativa subsp. japonica OX=39947 GN=GSK2 PE=1 SV=1	tr|A0A4S4DMP2|A0A4S4DMP2_CAMSI (91.7%, 1.50e-78)	Protein kinase domain-containing protein OS=Camellia sinensis var. sinensis OX=542762 GN=TEA_026593 PE=4 SV=1	-	0.264989	0.248329	0.282269	0.0052245	0.0042651	0.00604447	0.0113983	0.0105177	0.0121384
CsSME02G130700	Chr2:47759226-47760218	-	0	0.045688	0.418916	Tetrapyrrole biosynthesis, uroporphyrinogen III synthase (IPR003754), Tetrapyrrole biosynthesis, uroporphyrinogen III synthase superfamily (IPR036108)	biological_process: tetrapyrrole biosynthetic process (GO:0033014), molecular_function: uroporphyrinogen-III synthase activity (GO:0004852)	CSS0020571.1 (91.5%, 3.54e-213)	--	--	--	Uroporphyrinogen-III synthase HemD	Coffea canephora DH200=94 genomic scaffold, scaffold_7 {ECO:0000313|EMBL:CDP01735.1} OS=Coffea canephora (Robusta coffee) PE=4 SV=1	unnamed protein product [Coffea canephora]	tr|A0A4S4DNQ9|A0A4S4DNQ9_CAMSI (99.4%, 1.09e-239)	uroporphyrinogen-III synthase OS=Camellia sinensis var. sinensis OX=542762 GN=TEA_026574 PE=3 SV=1	-	-	tr|A0A4S4DNQ9|A0A4S4DNQ9_CAMSI (99.4%, 2.41e-237)	uroporphyrinogen-III synthase OS=Camellia sinensis var. sinensis OX=542762 GN=TEA_026574 PE=3 SV=1	-	0.264989	0.248329	0.282269	0.0052245	0.0042651	0.00604447	0.0113983	0.0105177	0.0121384
CsSME02G130800	Chr2:47776966-47777598	-	0	0.20678	0	Peptidase S10, serine carboxypeptidase (IPR001563), Alpha/Beta hydrolase fold (IPR029058)	biological_process: proteolysis (GO:0006508), molecular_function: serine-type carboxypeptidase activity (GO:0004185)	CSS0041024.1 (87.1%, 1.66e-47)	Molecular Function: serine-type carboxypeptidase activity (GO:0004185);; Cellular Component: vacuole (GO:0005773);; Biological Process: proteolysis (GO:0006508);; Biological Process: microtubule nucleation (GO:0007020);;	K16297|0|vvi:100251399|K16297 serine carboxypeptidase-like clade II [EC:3.4.16.-] | (RefSeq) serine carboxypeptidase-like 27	--	Serine carboxypeptidase	Carboxypeptidase {ECO:0000256|RuleBase:RU361156} OS=Vitis vinifera (Grape) PE=3 SV=1	PREDICTED: serine carboxypeptidase-like 27 [Vitis vinifera]	tr|A0A4S4DNR7|A0A4S4DNR7_CAMSI (97.1%, 1.19e-65)	Pre-mRNA-splicing factor ISY1 homolog OS=Camellia sinensis var. sinensis OX=542762 GN=TEA_026584 PE=3 SV=1	sp|Q9ZQQ0|SCP26_ARATH (60.9%, 1.78e-34)	Serine carboxypeptidase-like 26 OS=Arabidopsis thaliana OX=3702 GN=SCPL26 PE=2 SV=1	tr|A0A4S4DNR7|A0A4S4DNR7_CAMSI (97.1%, 2.61e-63)	Pre-mRNA-splicing factor ISY1 homolog OS=Camellia sinensis var. sinensis OX=542762 GN=TEA_026584 PE=3 SV=1	-	0.264989	0.248329	0.282269	0.0052245	0.0042651	0.00604447	0.0113983	0.0105177	0.0121384
CsSME02G130900	Chr2:47778162-47779468	-	15.4739	13.7245	3.02067	Pre-mRNA-splicing factor Isy1 (IPR009360), Helix hairpin bin domain superfamily (IPR029012), Pre-mRNA-splicing factor Isy1 superfamily (IPR037200)	biological_process: generation of catalytic spliceosome for second transesterification step (GO:0000350)	CSS0002771.1 (99.7%, 4.51e-195)	Cellular Component: cytosol (GO:0005829);; Cellular Component: chloroplast (GO:0009507);;	K12870|3.57852e-170|bvg:104900606|K12870 pre-mRNA-splicing factor ISY1 | (RefSeq) pre-mRNA-splicing factor ISY1 homolog	RNA processing and modification	Isy1-like splicing family	Putative uncharacterized protein {ECO:0000313|EMBL:CAN60270.1} OS=Vitis vinifera (Grape) PE=4 SV=1	PREDICTED: pre-mRNA-splicing factor ISY1 homolog [Beta vulgaris subsp. vulgaris]	tr|A0A7J7I0Y8|A0A7J7I0Y8_CAMSI (99.7%, 1.02e-194)	Pre-mRNA-splicing factor ISY1 homolog OS=Camellia sinensis OX=4442 GN=HYC85_005321 PE=3 SV=1	-	-	tr|A0A7J7I0Y8|A0A7J7I0Y8_CAMSI (99.7%, 2.24e-192)	Pre-mRNA-splicing factor ISY1 homolog OS=Camellia sinensis OX=4442 GN=HYC85_005321 PE=3 SV=1	-	0.264989	0.248329	0.282269	0.0052245	0.0042651	0.00604447	0.0113983	0.0105177	0.0121384
CsSME02G131000	Chr2:47856509-47873383	-	0.885021	0	1.52251	Tafazzin (IPR000872), Phospholipid/glycerol acyltransferase (IPR002123)	biological_process: phospholipid metabolic process (GO:0006644), molecular_function: acyltransferase activity (GO:0016746)	CSS0017621.1 (84.9%, 8.98e-172)	Biological Process: metabolic process (GO:0008152);;	K13511|5.39538e-122|cic:CICLE_v10021568mg|K13511 monolysocardiolipin acyltransferase [EC:2.3.1.-] | (RefSeq) hypothetical protein	Lipid transport and metabolism	Acyltransferase	Uncharacterized protein {ECO:0000313|EMBL:ESR54751.1} OS=Citrus clementina PE=4 SV=1	hypothetical protein CICLE_v10021568mg [Citrus clementina]	tr|A0A7J7I0C5|A0A7J7I0C5_CAMSI (100%, 1.91e-215)	Tafazzin family protein OS=Camellia sinensis OX=4442 GN=HYC85_005322 PE=3 SV=1	sp|Q9ZV87|NAPES_ARATH (62.9%, 1.26e-124)	N-acylphosphatidylethanolamine synthase OS=Arabidopsis thaliana OX=3702 GN=At1g78690 PE=2 SV=1	tr|A0A7J7I0C5|A0A7J7I0C5_CAMSI (100%, 4.21e-213)	Tafazzin family protein OS=Camellia sinensis OX=4442 GN=HYC85_005322 PE=3 SV=1	TAZ; monolysocardiolipin acyltransferase [EC:2.3.1.-] (K13511)	0.262024	0.240199	0.282269	0.0054485	0.0042651	0.00651095	0.0116106	0.0105177	0.0129952
CsSME02G131100	Chr2:47880126-47885652	-	0	0	5.9763	PB1 domain (IPR000270), Auxin response factor (IPR044835)	biological_process: regulation of DNA-templated transcription (GO:0006355), biological_process: response to hormone (GO:0009725), molecular_function: DNA binding (GO:0003677), molecular_function: protein binding (GO:0005515)	CSS0007289.1 (93.9%, 5.57e-302)	Molecular Function: DNA binding (GO:0003677);; Cellular Component: nucleus (GO:0005634);; Biological Process: regulation of transcription, DNA-templated (GO:0006355);; Biological Process: auxin-activated signaling pathway (GO:0009734);; Molecular Function: protein dimerization activity (GO:0046983);;	--	--	B3 DNA binding domain	Auxin response factor {ECO:0000256|RuleBase:RU004561} OS=Camellia sinensis (Tea) PE=2 SV=1	auxin response factor 1 [Camellia sinensis]	tr|A0A4S4DMK2|A0A4S4DMK2_CAMSI (99.8%, 0.0)	Auxin response factor OS=Camellia sinensis var. sinensis OX=542762 GN=TEA_026553 PE=3 SV=1	sp|Q9FGV1|ARFH_ARATH (55.3%, 1.98e-136)	Auxin response factor 8 OS=Arabidopsis thaliana OX=3702 GN=ARF8 PE=1 SV=2	tr|A0A4S4DMK2|A0A4S4DMK2_CAMSI (99.8%, 0.0)	Auxin response factor OS=Camellia sinensis var. sinensis OX=542762 GN=TEA_026553 PE=3 SV=1	-	0.262024	0.240199	0.282269	0.0054485	0.0042651	0.00651095	0.0116106	0.0105177	0.0129952
CsSME02G131200	Chr2:47917397-47918134	+	0	0.000642	0	-	-	CSS0037614.1 (44.8%, 3.25e-44)	--	--	--	--	Uncharacterized protein {ECO:0000313|EMBL:EXB62863.1} OS=Morus notabilis PE=4 SV=1	PREDICTED: uncharacterized protein LOC103700002 isoform X2 [Phoenix dactylifera]	tr|A0A7J7G2J4|A0A7J7G2J4_CAMSI (65.9%, 2.55e-50)	Uncharacterized protein OS=Camellia sinensis OX=4442 GN=HYC85_029685 PE=4 SV=1	-	-	tr|A0A7J7G2J4|A0A7J7G2J4_CAMSI (65.9%, 5.61e-48)	Uncharacterized protein OS=Camellia sinensis OX=4442 GN=HYC85_029685 PE=4 SV=1	-	0.257417	0.233746	0.282269	0.005706	0.00453577	0.00684029	0.0119257	0.0108863	0.0136694
CsSME02G131300	Chr2:47936919-47938540	+	0	0	0	Pentatricopeptide repeat (IPR002885), Tetratricopeptide-like helical domain superfamily (IPR011990), E motif (IPR046848), Pentatricopeptide repeat-containing protein At4g14850-like, plant (IPR046960)	biological_process: RNA modification (GO:0009451), molecular_function: RNA binding (GO:0003723), molecular_function: protein binding (GO:0005515)	CSS0006257.1 (98.9%, 0.0)	--	--	General function prediction only	PPR repeat family	Putative uncharacterized protein {ECO:0000313|EMBL:CBI31119.3} OS=Vitis vinifera (Grape) PE=4 SV=1	PREDICTED: pentatricopeptide repeat-containing protein At5g66520-like [Vitis vinifera]	tr|A0A7J7HZK5|A0A7J7HZK5_CAMSI (98.7%, 0.0)	Pentatricopeptide repeat-containing protein At5g66520-like OS=Camellia sinensis OX=4442 GN=HYC85_005324 PE=4 SV=1	sp|Q9FI80|PP425_ARATH (38.3%, 1.38e-100)	Pentatricopeptide repeat-containing protein At5g48910 OS=Arabidopsis thaliana OX=3702 GN=PCMP-H38 PE=2 SV=1	tr|A0A7J7HZK5|A0A7J7HZK5_CAMSI (98.7%, 0.0)	Pentatricopeptide repeat-containing protein At5g66520-like OS=Camellia sinensis OX=4442 GN=HYC85_005324 PE=4 SV=1	-	0.257417	0.233746	0.282269	0.005706	0.00453577	0.00684029	0.0119257	0.0108863	0.0136694
CsSME02G131400	Chr2:47939358-47939588	+	0	0	0	-	-	-	-	-	-	-	-	-	tr|A0A4S4DML2|A0A4S4DML2_CAMSI (98.7%, 1.75e-44)	Pentatricopeptide repeat-containing protein OS=Camellia sinensis var. sinensis OX=542762 GN=TEA_026562 PE=4 SV=1	-	-	tr|A0A4S4DML2|A0A4S4DML2_CAMSI (98.7%, 3.86e-42)	Pentatricopeptide repeat-containing protein OS=Camellia sinensis var. sinensis OX=542762 GN=TEA_026562 PE=4 SV=1	-	0.257417	0.233746	0.282269	0.005706	0.00453577	0.00684029	0.0119257	0.0108863	0.0136694
CsSME02G131500	Chr2:47944858-47945721	-	187.389	169.09	185.911	-	-	-	-	-	-	-	-	-	tr|A0A4S4DMN7|A0A4S4DMN7_CAMSI (96.9%, 2.00e-133)	Lectin_legB domain-containing protein OS=Camellia sinensis var. sinensis OX=542762 GN=TEA_026591 PE=4 SV=1	-	-	tr|A0A4S4DMN7|A0A4S4DMN7_CAMSI (96.9%, 4.39e-131)	Lectin_legB domain-containing protein OS=Camellia sinensis var. sinensis OX=542762 GN=TEA_026591 PE=4 SV=1	-	0.257417	0.233746	0.282269	0.005706	0.00453577	0.00684029	0.0119257	0.0108863	0.0136694
CsSME02G131600	Chr2:47969918-47982260	+	13.0895	0.294075	74.2727	LRAT domain (IPR007053)	-	CSS0017028.1 (98.6%, 4.10e-158)	--	--	--	Lecithin retinol acyltransferase	NC domain-containing family protein {ECO:0000313|EMBL:ERP50247.1} OS=Populus trichocarpa (Western balsam poplar) PE=4 SV=1	NC domain-containing family protein [Populus trichocarpa]	tr|A0A4S4DMT8|A0A4S4DMT8_CAMSI (98.9%, 2.22e-209)	LRAT domain-containing protein OS=Camellia sinensis var. sinensis OX=542762 GN=TEA_026555 PE=4 SV=1	sp|Q93V51|PSE1_ARATH (57.6%, 2.42e-94)	Protein LEAD-SENSITIVE 1 OS=Arabidopsis thaliana OX=3702 GN=PSE1 PE=2 SV=1	tr|A0A4S4DMT8|A0A4S4DMT8_CAMSI (98.9%, 4.89e-207)	LRAT domain-containing protein OS=Camellia sinensis var. sinensis OX=542762 GN=TEA_026555 PE=4 SV=1	-	0.257417	0.233746	0.282269	0.005706	0.00453577	0.00684029	0.0119257	0.0108863	0.0136694
CsSME02G131700	Chr2:47996858-47998639	+	0	1.80105	3.34022	AMP-dependent synthetase/ligase domain (IPR000873), AMP-binding, conserved site (IPR020845), AMP-binding enzyme, C-terminal domain (IPR025110), ANL, N-terminal domain (IPR042099), AMP-binding enzyme, C-terminal domain superfamily (IPR045851)	-	CSS0012913.1 (96.7%, 0.0)	Biological Process: metabolic process (GO:0008152);; Molecular Function: o-succinylbenzoate-CoA ligase activity (GO:0008756);;	--	Lipid transport and metabolism	AMP-binding enzyme	Uncharacterized protein {ECO:0000313|EMBL:KDP39789.1} OS=Jatropha curcas (Barbados nut) PE=4 SV=1	PREDICTED: probable acyl-activating enzyme 5, peroxisomal [Nelumbo nucifera]	tr|A0A7J7HZ75|A0A7J7HZ75_CAMSI (97.1%, 0.0)	4-coumarate--CoA ligase OS=Camellia sinensis OX=4442 GN=HYC85_005327 PE=4 SV=1	sp|M4IQQ5|CCL4_HUMLU (66.5%, 7.38e-272)	2-methylpropanoate--CoA ligase CCL4 OS=Humulus lupulus OX=3486 GN=CCL4 PE=1 SV=1	tr|A0A7J7HZ75|A0A7J7HZ75_CAMSI (97.1%, 0.0)	4-coumarate--CoA ligase OS=Camellia sinensis OX=4442 GN=HYC85_005327 PE=4 SV=1	-	0.257417	0.233746	0.282269	0.005706	0.00453577	0.00684029	0.0119257	0.0108863	0.0136694
CsSME02G131800	Chr2:48065301-48068187	-	0	0	0	Zinc finger, CCHC-type (IPR001878)	molecular_function: nucleic acid binding (GO:0003676), molecular_function: zinc ion binding (GO:0008270)	CSS0007666.1 (99.5%, 3.37e-258)	--	--	General function prediction only	Zinc knuckle	Putative uncharacterized protein {ECO:0000313|EMBL:CAN79604.1} OS=Vitis vinifera (Grape) PE=4 SV=1	PREDICTED: uncharacterized protein LOC104877935 [Vitis vinifera]	tr|A0A7J7FXG4|A0A7J7FXG4_CAMSI (30.8%, 7.66e-39)	CCHC-type domain-containing protein OS=Camellia sinensis OX=4442 GN=HYC85_029160 PE=4 SV=1	-	-	tr|A0A7J7FXG4|A0A7J7FXG4_CAMSI (30.8%, 1.69e-36)	CCHC-type domain-containing protein OS=Camellia sinensis OX=4442 GN=HYC85_029160 PE=4 SV=1	-	0.252168	0.229775	0.280499	0.0059541	0.00503593	0.00701703	0.0122277	0.0111716	0.0139064
CsSME02G131900	Chr2:48094355-48094786	-	0	0	0	-	-	CSS0027008.1 (100%, 9.27e-100)	Cellular Component: mitochondrion (GO:0005739);;	--	--	--	Os04g0524800 protein {ECO:0000313|EMBL:BAF15268.1} OS=Oryza sativa subsp. japonica (Rice) PE=4 SV=1	Os04g0524800 [Oryza sativa Japonica Group]	-	-	-	-	tr|A0A7N0UKB7|A0A7N0UKB7_KALFE (75.8%, 3.09e-37)	Ovule protein OS=Kalanchoe fedtschenkoi OX=63787 PE=4 SV=1	-	0.252168	0.229775	0.280499	0.0059541	0.00503593	0.00701703	0.0122277	0.0111716	0.0139064
CsSME02G132000	Chr2:48094407-48102853	+	0	0	0	Oligopeptide transporter, OPT superfamily (IPR004813), Metal-nicotianamine transporter YSL-like (IPR045035)	molecular_function: oligopeptide transmembrane transporter activity (GO:0035673)	CSS0025441.1 (100%, 0.0)	Cellular Component: plasma membrane (GO:0005886);; Biological Process: oligopeptide transport (GO:0006857);; Biological Process: amino acid transport (GO:0006865);; Molecular Function: oligopeptide transmembrane transporter activity (GO:0015198);; Biological Process: transmembrane transport (GO:0055085);;	--	--	OPT oligopeptide transporter protein	Uncharacterized protein {ECO:0000313|EnsemblPlants:Solyc02g081570.2.1} OS=Solanum lycopersicum (Tomato) PE=4 SV=1	PREDICTED: probable metal-nicotianamine transporter YSL7 [Solanum lycopersicum]	tr|A0A4S4DNQ4|A0A4S4DNQ4_CAMSI (100%, 0.0)	Metal-nicotianamine transporter YSL7 OS=Camellia sinensis var. sinensis OX=542762 GN=TEA_026564 PE=3 SV=1	sp|Q9SHY2|YSL7_ARATH (80.6%, 0.0)	Probable metal-nicotianamine transporter YSL7 OS=Arabidopsis thaliana OX=3702 GN=YSL7 PE=2 SV=1	tr|A0A4S4DNQ4|A0A4S4DNQ4_CAMSI (100%, 0.0)	Metal-nicotianamine transporter YSL7 OS=Camellia sinensis var. sinensis OX=542762 GN=TEA_026564 PE=3 SV=1	-	0.250673	0.229775	0.280499	0.0060378	0.00503593	0.00701703	0.0123618	0.0111716	0.0139064
CsSME02G132100	Chr2:48110481-48110795	+	0	0	0	-	-	-	-	-	-	-	-	-	tr|A0A4S4EXQ7|A0A4S4EXQ7_CAMSI (73.0%, 1.41e-19)	TF-B3 domain-containing protein OS=Camellia sinensis var. sinensis OX=542762 GN=TEA_001439 PE=4 SV=1	-	-	tr|A0A4S4EXQ7|A0A4S4EXQ7_CAMSI (73.0%, 3.11e-17)	TF-B3 domain-containing protein OS=Camellia sinensis var. sinensis OX=542762 GN=TEA_001439 PE=4 SV=1	-	0.24769	0.229775	0.271245	0.006138	0.00532309	0.00701703	0.0124808	0.0113198	0.0139064
CsSME02G132200	Chr2:48227860-48229523	+	0	0	0	-	-	CSS0043032.1 (97.4%, 0.0)	-	-	-	-	-	-	tr|A0A7J7FXV2|A0A7J7FXV2_CAMSI (55.9%, 1.67e-145)	Rad21_Rec8_N domain-containing protein OS=Camellia sinensis OX=4442 GN=HYC85_027965 PE=4 SV=1	-	-	tr|A0A7J7FXV2|A0A7J7FXV2_CAMSI (55.9%, 3.68e-143)	Rad21_Rec8_N domain-containing protein OS=Camellia sinensis OX=4442 GN=HYC85_027965 PE=4 SV=1	-	0.244577	0.229775	0.255557	0.0063048	0.00543685	0.00701703	0.0127036	0.0113198	0.0139064
CsSME02G132300	Chr2:48267889-48305968	+	1.33382	0	1.75787	Forkhead-associated (FHA) domain (IPR000253), SMAD/FHA domain superfamily (IPR008984), BRCT domain superfamily (IPR036420), Nibrin-related (IPR040227)	biological_process: double-strand break repair (GO:0006302), biological_process: mitotic G2 DNA damage checkpoint signaling (GO:0007095), cellular_component: Mre11 complex (GO:0030870), molecular_function: protein binding (GO:0005515)	CSS0034206.1 (100%, 7.60e-124)	Biological Process: DNA recombination (GO:0006310);; Biological Process: cellular protein modification process (GO:0006464);; Biological Process: meiotic cell cycle (GO:0007126);; Biological Process: multicellular organism development (GO:0007275);; Biological Process: regulation of nucleobase-containing compound metabolic process (GO:0019219);; Biological Process: anatomical structure developmen…	K10867|9.91091e-59|vvi:100853048|K10867 nijmegen breakage syndrome protein 1 | (RefSeq) nijmegen breakage syndrome 1 protein	--	--	Putative uncharacterized protein {ECO:0000313|EMBL:CAN75336.1} OS=Vitis vinifera (Grape) PE=4 SV=1	hypothetical protein VITISV_012698 [Vitis vinifera]	tr|A0A7J7I130|A0A7J7I130_CAMSI (89.9%, 9.34e-316)	FHA domain-containing protein OS=Camellia sinensis OX=4442 GN=HYC85_005329 PE=4 SV=1	sp|Q0H8D7|NBS1_ARATH (44.6%, 6.32e-137)	Nibrin homolog OS=Arabidopsis thaliana OX=3702 GN=NBS1 PE=1 SV=1	tr|A0A7J7I130|A0A7J7I130_CAMSI (89.9%, 2.05e-313)	FHA domain-containing protein OS=Camellia sinensis OX=4442 GN=HYC85_005329 PE=4 SV=1	-	0.244082	0.229775	0.255557	0.006327	0.00543685	0.00701703	0.0127076	0.0113198	0.0139064
CsSME02G132400	Chr2:48319566-48323432	+	1.82809	0	0	SANT/Myb domain (IPR001005), Myb domain, plants (IPR006447), Homeobox-like domain superfamily (IPR009057), SANT domain (IPR017884), Myb domain (IPR017930)	molecular_function: DNA binding (GO:0003677)	CSS0032163.1 (59.7%, 2.48e-109)	Molecular Function: DNA binding (GO:0003677);; Molecular Function: chromatin binding (GO:0003682);; Cellular Component: nucleus (GO:0005634);;	--	Posttranslational modification, protein turnover, chaperones	Myb-like DNA-binding domain	Coffea canephora DH200=94 genomic scaffold, scaffold_237 {ECO:0000313|EMBL:CDP18453.1} OS=Coffea canephora (Robusta coffee) PE=4 SV=1	unnamed protein product [Coffea canephora]	tr|A0A4S4DGR4|A0A4S4DGR4_CAMSI (91.1%, 6.91e-176)	Myb-like domain-containing protein OS=Camellia sinensis var. sinensis OX=542762 GN=TEA_007383 PE=4 SV=1	sp|Q9FNN6|SRM1_ARATH (63.2%, 1.68e-77)	Transcription factor SRM1 OS=Arabidopsis thaliana OX=3702 GN=SRM1 PE=1 SV=1	tr|A0A4S4DGR4|A0A4S4DGR4_CAMSI (91.1%, 1.52e-173)	Myb-like domain-containing protein OS=Camellia sinensis var. sinensis OX=542762 GN=TEA_007383 PE=4 SV=1	-	0.243163	0.229775	0.255557	0.006416	0.00563233	0.00701703	0.0128463	0.011797	0.0139064
CsSME02G132500	Chr2:48347009-48348599	+	4.34438	0.729078	80.0389	Late embryogenesis abundant protein, LEA_2 subgroup (IPR004864)	-	CSS0001007.1 (98.8%, 1.85e-157)	--	--	--	Late embryogenesis abundant protein	Uncharacterized protein {ECO:0000313|EMBL:KCW69468.1} OS=Eucalyptus grandis (Flooded gum) PE=4 SV=1	PREDICTED: protein YLS9 [Eucalyptus grandis]	tr|A0A7J7I102|A0A7J7I102_CAMSI (98.4%, 1.59e-157)	LEA_2 domain-containing protein OS=Camellia sinensis OX=4442 GN=HYC85_005331 PE=4 SV=1	sp|Q8LD98|NHL6_ARATH (56.1%, 6.59e-72)	NDR1/HIN1-like protein 6 OS=Arabidopsis thaliana OX=3702 GN=NHL6 PE=1 SV=1	tr|A0A7J7I102|A0A7J7I102_CAMSI (98.4%, 3.50e-155)	LEA_2 domain-containing protein OS=Camellia sinensis OX=4442 GN=HYC85_005331 PE=4 SV=1	-	0.243163	0.229775	0.255557	0.006416	0.00563233	0.00701703	0.0128463	0.011797	0.0139064
CsSME02G132600	Chr2:48353657-48360421	-	23.3138	5.41573	12.7759	Sm domain, eukaryotic/archaea-type (IPR001163), LSM domain superfamily (IPR010920), Sm-like protein Lsm8 (IPR034103), U6 snRNA-associated Sm-like protein Lsm1/8 (IPR044642), Sm domain (IPR047575)	biological_process: mRNA splicing, via spliceosome (GO:0000398), cellular_component: U4/U6 x U5 tri-snRNP complex (GO:0046540), cellular_component: U6 snRNP (GO:0005688), molecular_function: RNA binding (GO:0003723)	CSS0017333.1 (100%, 6.69e-65)	--	K12627|3.01369e-61|mus:103981351|K12627 U6 snRNA-associated Sm-like protein LSm8 | (RefSeq) sm-like protein LSM8	RNA processing and modification	LSM domain	Uncharacterized protein {ECO:0000313|EnsemblPlants:GSMUA_Achr4P13460_001} OS=Musa acuminata subsp. malaccensis (Wild banana) PE=4 SV=1	PREDICTED: U6 snRNA-associated Sm-like protein LSm8 [Musa acuminata subsp. malaccensis]	tr|A0A4S4D4N1|A0A4S4D4N1_CAMSI (95.4%, 2.33e-54)	U6 snRNA-associated Sm-like protein LSm8 OS=Camellia sinensis var. sinensis OX=542762 GN=LSM8 PE=3 SV=1	sp|Q8VYI0|LSM8_ARATH (84.7%, 1.51e-56)	Sm-like protein LSM8 OS=Arabidopsis thaliana OX=3702 GN=LSM8 PE=1 SV=1	tr|A0A5J5BXL1|A0A5J5BXL1_9ASTE (96.9%, 5.51e-61)	U6 snRNA-associated Sm-like protein LSm8 OS=Nyssa sinensis OX=561372 GN=LSM8 PE=3 SV=1	LSM8; U6 snRNA-associated Sm-like protein LSm8 (K12627)	0.243163	0.229775	0.255557	0.006416	0.00563233	0.00701703	0.0128463	0.011797	0.0139064
CsSME02G132700	Chr2:48407744-48409610	-	163.817	269.323	339.89	Membrane-associated, eicosanoid/glutathione metabolism (MAPEG) protein (IPR001129), Membrane associated eicosanoid/glutathione metabolism-like domain superfamily (IPR023352)	cellular_component: membrane (GO:0016020)	CSS0041519.1 (94.5%, 1.36e-96)	Molecular Function: glutathione transferase activity (GO:0004364);; Cellular Component: vacuole (GO:0005773);; Cellular Component: endoplasmic reticulum (GO:0005783);; Cellular Component: membrane (GO:0016020);;	K00799|1.8579e-71|sot:102592906|K00799 glutathione S-transferase [EC:2.5.1.18] | (RefSeq) microsomal glutathione S-transferase 3	--	MAPEG family	Uncharacterized protein {ECO:0000313|EnsemblPlants:PGSC0003DMT400050791} OS=Solanum tuberosum (Potato) PE=4 SV=1	PREDICTED: microsomal glutathione S-transferase 3 [Nicotiana sylvestris]	tr|A0A4S4EKN8|A0A4S4EKN8_CAMSI (99.3%, 7.84e-105)	Microsomal glutathione S-transferase 3-like OS=Camellia sinensis var. sinensis OX=542762 GN=TEA_005870 PE=4 SV=1	-	-	tr|A0A4S4EKN8|A0A4S4EKN8_CAMSI (99.3%, 1.72e-102)	Microsomal glutathione S-transferase 3-like OS=Camellia sinensis var. sinensis OX=542762 GN=TEA_005870 PE=4 SV=1	GST, gst; glutathione S-transferase [EC:2.5.1.18] (K00799)	0.241688	0.229775	0.255557	0.0064976	0.00575694	0.00701703	0.0128886	0.011797	0.0139064
CsSME02G132800	Chr2:48466039-48475169	+	0	0.601522	1.1256	P-loop containing nucleoside triphosphate hydrolase (IPR027417), DNA2/NAM7 helicase, helicase domain (IPR041677), DNA2/NAM7 helicase-like, C-terminal (IPR041679), DNA2/NAM7-like helicase (IPR045055), Domain of unknown function DUF6469 (IPR045529), Upf1-like, C-terminal helicase domain (IPR047187)	molecular_function: helicase activity (GO:0004386)	CSS0029674.1 (87.8%, 0.0)	--	K10706|0|vvi:100267290|K10706 senataxin [EC:3.6.4.-] | (RefSeq) uncharacterized LOC100267290	RNA processing and modification	AAA domain	Putative uncharacterized protein {ECO:0000313|EMBL:CCB47772.1} OS=Vitis vinifera (Grape) PE=4 SV=1	PREDICTED: uncharacterized protein LOC100267290 isoform X1 [Vitis vinifera]	tr|A0A7J7I1E4|A0A7J7I1E4_CAMSI (97.6%, 0.0)	AAA domain-containing protein OS=Camellia sinensis OX=4442 GN=HYC85_005153 PE=4 SV=1	sp|Q9FJR0|RENT1_ARATH (34.1%, 3.40e-36)	Regulator of nonsense transcripts 1 homolog OS=Arabidopsis thaliana OX=3702 GN=UPF1 PE=1 SV=2	tr|A0A7J7I1E4|A0A7J7I1E4_CAMSI (97.6%, 0.0)	AAA domain-containing protein OS=Camellia sinensis OX=4442 GN=HYC85_005153 PE=4 SV=1	-	0.241688	0.229775	0.255557	0.0064976	0.00575694	0.00701703	0.0128886	0.011797	0.0139064
CsSME02G132900	Chr2:48477645-48485207	+	0.056829	0	0.01669	P-loop containing nucleoside triphosphate hydrolase (IPR027417), DNA2/NAM7 helicase, helicase domain (IPR041677), DNA2/NAM7 helicase-like, C-terminal (IPR041679), DNA2/NAM7-like helicase (IPR045055), Domain of unknown function DUF6469 (IPR045529), Upf1-like, C-terminal helicase domain (IPR047187)	molecular_function: helicase activity (GO:0004386)	CSS0000971.1 (91.7%, 0.0)	--	K10706|0|vvi:100267290|K10706 senataxin [EC:3.6.4.-] | (RefSeq) uncharacterized LOC100267290	RNA processing and modification	AAA domain	Coffea canephora DH200=94 genomic scaffold, scaffold_7 {ECO:0000313|EMBL:CDP01711.1} OS=Coffea canephora (Robusta coffee) PE=4 SV=1	PREDICTED: uncharacterized protein LOC104240059 [Nicotiana sylvestris]	tr|A0A4S4F2G4|A0A4S4F2G4_CAMSI (87.5%, 0.0)	AAA domain-containing protein OS=Camellia sinensis var. sinensis OX=542762 GN=TEA_013747 PE=4 SV=1	sp|Q9FJR0|RENT1_ARATH (34.8%, 1.24e-36)	Regulator of nonsense transcripts 1 homolog OS=Arabidopsis thaliana OX=3702 GN=UPF1 PE=1 SV=2	tr|A0A4S4F2G4|A0A4S4F2G4_CAMSI (87.5%, 0.0)	AAA domain-containing protein OS=Camellia sinensis var. sinensis OX=542762 GN=TEA_013747 PE=4 SV=1	-	0.241688	0.229775	0.255557	0.0064976	0.00575694	0.00701703	0.0128886	0.011797	0.0139064
CsSME02G133000	Chr2:48560035-48560376	+	0	0	0	-	-	CSS0040172.1 (84.4%, 1.06e-54)	Molecular Function: nucleotide binding (GO:0000166);; Molecular Function: protein kinase activity (GO:0004672);; Biological Process: phosphorylation (GO:0016310);;	--	--	Protein tyrosine kinase	Putative uncharacterized protein {ECO:0000313|EMBL:CCB59394.1} OS=Vitis vinifera (Grape) PE=3 SV=1	PREDICTED: probable LRR receptor-like serine/threonine-protein kinase At4g29180 [Nelumbo nucifera]	tr|A0A7J7FVS5|A0A7J7FVS5_CAMSI (65.5%, 8.89e-46)	Uncharacterized protein OS=Camellia sinensis OX=4442 GN=HYC85_028626 PE=4 SV=1	-	-	tr|A0A7J7FVS5|A0A7J7FVS5_CAMSI (65.5%, 1.95e-43)	Uncharacterized protein OS=Camellia sinensis OX=4442 GN=HYC85_028626 PE=4 SV=1	-	0.2385	0.223678	0.25463	0.0065832	0.00594307	0.00701703	0.0129839	0.0119057	0.0139064
CsSME02G133100	Chr2:48666149-48668970	+	2.16174	0	1e-06	Domain of unknown function DUF6469 (IPR045529)	-	CSS0000971.1 (86.5%, 3.14e-138)	--	K10706|0|vvi:100267290|K10706 senataxin [EC:3.6.4.-] | (RefSeq) uncharacterized LOC100267290	RNA processing and modification	AAA domain	Coffea canephora DH200=94 genomic scaffold, scaffold_7 {ECO:0000313|EMBL:CDP01711.1} OS=Coffea canephora (Robusta coffee) PE=4 SV=1	PREDICTED: uncharacterized protein LOC104240059 [Nicotiana sylvestris]	tr|A0A4S4F2G4|A0A4S4F2G4_CAMSI (92.3%, 2.93e-153)	AAA domain-containing protein OS=Camellia sinensis var. sinensis OX=542762 GN=TEA_013747 PE=4 SV=1	-	-	tr|A0A4S4F2G4|A0A4S4F2G4_CAMSI (92.3%, 6.44e-151)	AAA domain-containing protein OS=Camellia sinensis var. sinensis OX=542762 GN=TEA_013747 PE=4 SV=1	-	0.23508	0.220423	0.254436	0.0066661	0.00604447	0.00701703	0.0130912	0.0121384	0.0139064
CsSME02G133200	Chr2:48889826-48897513	+	17.3614	37.4057	26.3222	DJ-1/PfpI (IPR002818), Deglycase PfpI (IPR006286), Class I glutamine amidotransferase-like (IPR029062)	-	CSS0001037.1 (100%, 4.57e-298)	Biological Process: proteolysis (GO:0006508);; Molecular Function: peptidase activity (GO:0008233);; Molecular Function: hydrolase activity, acting on glycosyl bonds (GO:0016798);;	K18881|0|cic:CICLE_v10011868mg|K18881 D-lactate dehydratase [EC:4.2.1.130] | (RefSeq) hypothetical protein	--	DJ-1/PfpI family	Uncharacterized protein {ECO:0000313|EMBL:ESR43596.1} OS=Citrus clementina PE=4 SV=1	hypothetical protein CICLE_v10011868mg [Citrus clementina]	tr|A0A7J7HYN6|A0A7J7HYN6_CAMSI (99.7%, 2.14e-294)	Protein DJ-1 homolog D-like OS=Camellia sinensis OX=4442 GN=HYC85_005158 PE=3 SV=1	sp|Q9M8R4|DJ1D_ARATH (78.7%, 2.02e-236)	Protein DJ-1 homolog D OS=Arabidopsis thaliana OX=3702 GN=DJ1D PE=1 SV=1	tr|A0A7J7HYN6|A0A7J7HYN6_CAMSI (99.7%, 4.70e-292)	Protein DJ-1 homolog D-like OS=Camellia sinensis OX=4442 GN=HYC85_005158 PE=3 SV=1	DJ1D; D-lactate dehydratase [EC:4.2.1.130] (K18881)	0.229099	0.217345	0.240116	0.0067561	0.00644841	0.00701703	0.0130906	0.0119977	0.0139064
CsSME02G133300	Chr2:48900048-48900455	+	0	0	0	-	-	CSS0026567.1 (89.0%, 1.68e-73)	--	--	--	WRC	Putative uncharacterized protein {ECO:0000313|EMBL:CCB48084.1} OS=Vitis vinifera (Grape) PE=4 SV=1	PREDICTED: growth-regulating factor 4 isoform X2 [Vitis vinifera]	tr|A0A4S4F2E8|A0A4S4F2E8_CAMSI (99.3%, 1.96e-84)	DJ-1_PfpI domain-containing protein OS=Camellia sinensis var. sinensis OX=542762 GN=TEA_013749 PE=3 SV=1	-	-	tr|A0A4S4F2E8|A0A4S4F2E8_CAMSI (99.3%, 4.32e-82)	DJ-1_PfpI domain-containing protein OS=Camellia sinensis var. sinensis OX=542762 GN=TEA_013749 PE=3 SV=1	-	0.226722	0.209977	0.240116	0.0067305	0.00644841	0.00701703	0.0128792	0.011556	0.0139064
CsSME02G133400	Chr2:48907964-48909363	+	41.0172	78.8657	22.2425	-	-	CSS0034970.1 (51.9%, 2.77e-35)	--	--	Transcription	--	Coffea canephora DH200=94 genomic scaffold, scaffold_7 {ECO:0000313|EMBL:CDP01707.1} OS=Coffea canephora (Robusta coffee) PE=4 SV=1	unnamed protein product [Coffea canephora]	tr|A0A4S4F424|A0A4S4F424_CAMSI (99.5%, 2.06e-111)	DUF4005 domain-containing protein OS=Camellia sinensis var. sinensis OX=542762 GN=TEA_013744 PE=4 SV=1	sp|Q9LVB9|OXS3_ARATH (57.4%, 2.14e-17)	Protein OXIDATIVE STRESS 3 OS=Arabidopsis thaliana OX=3702 GN=OXS3 PE=1 SV=1	tr|A0A4S4F424|A0A4S4F424_CAMSI (99.5%, 4.53e-109)	DUF4005 domain-containing protein OS=Camellia sinensis var. sinensis OX=542762 GN=TEA_013744 PE=4 SV=1	-	0.226722	0.209977	0.240116	0.0067305	0.00644841	0.00701703	0.0128792	0.011556	0.0139064
CsSME02G133500	Chr2:48910544-48922856	-	0	0	0	Alpha/Beta hydrolase fold (IPR029058)	-	CSS0024030.1 (98.6%, 3.59e-216)	--	--	--	--	Putative uncharacterized protein {ECO:0000313|EMBL:CCB56403.1} OS=Vitis vinifera (Grape) PE=4 SV=1	unnamed protein product [Vitis vinifera]	tr|A0A4S4ELW5|A0A4S4ELW5_CAMSI (76.4%, 8.15e-181)	Peptidase_S9 domain-containing protein OS=Camellia sinensis var. sinensis OX=542762 GN=TEA_014732 PE=4 SV=1	-	-	tr|A0A4S4ELW5|A0A4S4ELW5_CAMSI (76.4%, 1.79e-178)	Peptidase_S9 domain-containing protein OS=Camellia sinensis var. sinensis OX=542762 GN=TEA_014732 PE=4 SV=1	-	0.226722	0.209977	0.240116	0.0067305	0.00644841	0.00701703	0.0128792	0.011556	0.0139064
CsSME02G133600	Chr2:48958850-48969971	+	0	0	6.67854	Small GTPase (IPR001806), Small GTP-binding protein domain (IPR005225), P-loop containing nucleoside triphosphate hydrolase (IPR027417)	molecular_function: GTP binding (GO:0005525), molecular_function: GTPase activity (GO:0003924)	CSS0000394.1 (100%, 1.99e-140)	Molecular Function: GTP binding (GO:0005525);; Biological Process: small GTPase mediated signal transduction (GO:0007264);; Biological Process: protein transport (GO:0015031);;	K07889|1.04346e-142|gmx:100810011|K07889 Ras-related protein Rab-5C | (RefSeq) ras-related protein RHN1	Intracellular trafficking, secretion, and vesicular transport	Ras family	Small GTPase family RAB protein {ECO:0000313|EMBL:AES70876.1} OS=Medicago truncatula (Barrel medic) PE=3 SV=1	PREDICTED: ras-related protein RHN1 isoform X1 [Glycine max]	tr|A0A7J7HZN0|A0A7J7HZN0_CAMSI (99.0%, 1.05e-138)	Ras-related protein RHN1 OS=Camellia sinensis OX=4442 GN=HYC85_005160 PE=4 SV=1	sp|P31583|RHN1_NICPL (90.0%, 1.36e-126)	Ras-related protein RHN1 OS=Nicotiana plumbaginifolia OX=4092 GN=RHN1 PE=2 SV=1	tr|A0A7J7HZN0|A0A7J7HZN0_CAMSI (99.0%, 2.32e-136)	Ras-related protein RHN1 OS=Camellia sinensis OX=4442 GN=HYC85_005160 PE=4 SV=1	RAB5C; Ras-related protein Rab-5C (K07889)	0.226722	0.209977	0.240116	0.0067305	0.00644841	0.00701703	0.0128792	0.011556	0.0139064
CsSME02G133700	Chr2:48992210-48994417	-	4.08157	0.192652	0.101928	AMP-dependent synthetase/ligase domain (IPR000873), AMP-binding, conserved site (IPR020845), AMP-binding enzyme, C-terminal domain (IPR025110), ANL, N-terminal domain (IPR042099), AMP-binding enzyme, C-terminal domain superfamily (IPR045851)	-	CSS0021080.1 (100%, 0.0)	Molecular Function: benzoate-CoA ligase activity (GO:0018858);; Biological Process: glucosinolate biosynthetic process (GO:0019761);;	--	Lipid transport and metabolism	AMP-binding enzyme	Coffea canephora DH200=94 genomic scaffold, scaffold_7 {ECO:0000313|EMBL:CDP01703.1} OS=Coffea canephora (Robusta coffee) PE=4 SV=1	unnamed protein product [Coffea canephora]	tr|A0A7J7I0H8|A0A7J7I0H8_CAMSI (99.0%, 0.0)	4-coumarate--CoA ligase OS=Camellia sinensis OX=4442 GN=HYC85_005161 PE=4 SV=1	sp|I3PB36|CNL_PETHY (68.4%, 5.05e-291)	Trans-cinnamate:CoA ligase, peroxisomal OS=Petunia hybrida OX=4102 GN=CNL PE=1 SV=1	tr|A0A7J7I0H8|A0A7J7I0H8_CAMSI (99.0%, 0.0)	4-coumarate--CoA ligase OS=Camellia sinensis OX=4442 GN=HYC85_005161 PE=4 SV=1	AAE11_12; acyl-activating enzyme 11/12 [EC:6.2.1.2 6.2.1.-] (K23618)	0.226722	0.209977	0.240116	0.0067305	0.00644841	0.00701703	0.0128792	0.011556	0.0139064
CsSME02G133800	Chr2:49207632-49208036	-	0	0	0	-	-	-	-	-	-	-	-	-	tr|A0A4S4D7L4|A0A4S4D7L4_CAMSI (63.4%, 1.02e-43)	GTP-binding protein OS=Camellia sinensis var. sinensis OX=542762 GN=TEA_027383 PE=3 SV=1	-	-	tr|A0A4S4D7L4|A0A4S4D7L4_CAMSI (63.4%, 2.25e-41)	GTP-binding protein OS=Camellia sinensis var. sinensis OX=542762 GN=TEA_027383 PE=3 SV=1	-	0.215527	0.184963	0.239124	0.0065859	0.00628944	0.00692979	0.0119251	0.00998338	0.0131293
CsSME02G133900	Chr2:49211085-49224801	+	0	0.149032	0.156383	Organic solute transporter subunit alpha/Transmembrane protein 184 (IPR005178)	-	CSS0029776.1 (97.2%, 1.34e-119)	--	--	Signal transduction mechanisms	Organic solute transporter Ostalpha	Coffea canephora DH200=94 genomic scaffold, scaffold_180 {ECO:0000313|EMBL:CDP17753.1} OS=Coffea canephora (Robusta coffee) PE=4 SV=1	PREDICTED: transmembrane protein 184A [Nicotiana tomentosiformis]	tr|A0A7J7H1C9|A0A7J7H1C9_CAMSI (97.2%, 2.12e-119)	Transmembrane protein 184A OS=Camellia sinensis OX=4442 GN=HYC85_017040 PE=4 SV=1	sp|Q94CA0|LAZH1_ARATH (40.5%, 1.34e-29)	Protein LAZ1 homolog 1 OS=Arabidopsis thaliana OX=3702 GN=At1g77220 PE=2 SV=1	tr|A0A7J7H1C9|A0A7J7H1C9_CAMSI (97.2%, 4.67e-117)	Transmembrane protein 184A OS=Camellia sinensis OX=4442 GN=HYC85_017040 PE=4 SV=1	-	0.215527	0.184963	0.239124	0.0065859	0.00628944	0.00692979	0.0119251	0.00998338	0.0131293
CsSME02G134000	Chr2:49262374-49269682	-	45.0861	1.1364	0	Glutathione S-transferase, N-terminal (IPR004045), Glutathione S-transferase, C-terminal (IPR004046), Glutathione S-transferase, C-terminal-like (IPR010987), Glutathione S-transferases Phi, C-terminal (IPR034347), Thioredoxin-like superfamily (IPR036249), Glutathione S-transferase, C-terminal domain superfamily (IPR036282), Glutathione transferase family (IPR040079)	-	CSS0005789.1 (99.5%, 9.07e-157)	Molecular Function: glutathione transferase activity (GO:0004364);; Biological Process: response to oxidative stress (GO:0006979);;	K00799|2.86565e-126|vvi:100232976|K00799 glutathione S-transferase [EC:2.5.1.18] | (RefSeq) GST4; glutathione S-transferase	Posttranslational modification, protein turnover, chaperones	Glutathione S-transferase, N-terminal domain	Glutathione S-transferase {ECO:0000313|EMBL:AAX81329.1} OS=Vitis vinifera (Grape) PE=2 SV=1	glutathione S-transferase [Vitis vinifera]	tr|A0A4P8P9K5|A0A4P8P9K5_CAMSI (98.1%, 1.38e-154)	glutathione transferase (Fragment) OS=Camellia sinensis OX=4442 GN=GSTa PE=2 SV=1	sp|Q9FE46|GSTFC_ARATH (56.9%, 4.23e-88)	Glutathione S-transferase F12 OS=Arabidopsis thaliana OX=3702 GN=GSTF12 PE=1 SV=1	tr|A0A4P8P9K5|A0A4P8P9K5_CAMSI (98.1%, 3.04e-152)	glutathione transferase (Fragment) OS=Camellia sinensis OX=4442 GN=GSTa PE=2 SV=1	-	0.215527	0.184963	0.239124	0.0065859	0.00628944	0.00692979	0.0119251	0.00998338	0.0131293
CsSME02G134100	Chr2:49286455-49286788	+	27.1858	26.6776	0.305895	-	-	CSS0022419.1 (100%, 4.64e-39)	--	--	--	--	Uncharacterized protein {ECO:0000313|EMBL:AES99104.2} OS=Medicago truncatula (Barrel medic) PE=4 SV=2	hypothetical protein MTR_5g076600 [Medicago truncatula]	-	-	-	-	tr|A0A8S0RKE9|A0A8S0RKE9_OLEEU (81.7%, 7.22e-31)	DUF4227 family protein (Fragment) OS=Olea europaea subsp. europaea OX=158383 GN=OLEA9_D001969 PE=4 SV=1	-	0.215527	0.184963	0.239124	0.0065859	0.00628944	0.00692979	0.0119251	0.00998338	0.0131293
CsSME02G134200	Chr2:49304429-49311380	-	41.0366	0.566697	0	Glutathione S-transferase, N-terminal (IPR004045), Glutathione S-transferase, C-terminal (IPR004046), Glutathione S-transferase, C-terminal-like (IPR010987), Glutathione S-transferases Phi, C-terminal (IPR034347), Thioredoxin-like superfamily (IPR036249), Glutathione S-transferase, C-terminal domain superfamily (IPR036282), Glutathione transferase family (IPR040079)	-	CSS0005789.1 (99.5%, 2.23e-157)	Molecular Function: glutathione transferase activity (GO:0004364);; Biological Process: response to oxidative stress (GO:0006979);;	K00799|2.86565e-126|vvi:100232976|K00799 glutathione S-transferase [EC:2.5.1.18] | (RefSeq) GST4; glutathione S-transferase	Posttranslational modification, protein turnover, chaperones	Glutathione S-transferase, N-terminal domain	Glutathione S-transferase {ECO:0000313|EMBL:AAX81329.1} OS=Vitis vinifera (Grape) PE=2 SV=1	glutathione S-transferase [Vitis vinifera]	tr|A0A4P8P9K5|A0A4P8P9K5_CAMSI (99.1%, 2.90e-156)	glutathione transferase (Fragment) OS=Camellia sinensis OX=4442 GN=GSTa PE=2 SV=1	sp|Q9FE46|GSTFC_ARATH (57.8%, 1.28e-89)	Glutathione S-transferase F12 OS=Arabidopsis thaliana OX=3702 GN=GSTF12 PE=1 SV=1	tr|A0A4P8P9K5|A0A4P8P9K5_CAMSI (99.1%, 6.38e-154)	glutathione transferase (Fragment) OS=Camellia sinensis OX=4442 GN=GSTa PE=2 SV=1	GST, gst; glutathione S-transferase [EC:2.5.1.18] (K00799)	0.20973	0.181154	0.233578	0.0066077	0.00628944	0.00692979	0.0117026	0.00998338	0.0131293
CsSME02G134300	Chr2:49332596-49336654	-	0	0	0	-	-	CSS0015189.1 (95.6%, 8.89e-109)	--	--	--	--	Putative uncharacterized protein {ECO:0000313|EMBL:CAN66510.1} OS=Vitis vinifera (Grape) PE=4 SV=1	hypothetical protein VITISV_003620 [Vitis vinifera]	tr|A0A7J7FU10|A0A7J7FU10_CAMSI (83.5%, 2.66e-61)	PMD domain-containing protein OS=Camellia sinensis OX=4442 GN=HYC85_028016 PE=4 SV=1	-	-	tr|A0A7J7FU10|A0A7J7FU10_CAMSI (83.5%, 5.84e-59)	PMD domain-containing protein OS=Camellia sinensis OX=4442 GN=HYC85_028016 PE=4 SV=1	-	0.20973	0.181154	0.233578	0.0066077	0.00628944	0.00692979	0.0117026	0.00998338	0.0131293
CsSME02G134400	Chr2:49392610-49407167	-	0	0	0	Squalene/phytoene synthase (IPR002060), Isoprenoid synthase domain superfamily (IPR008949)	biological_process: biosynthetic process (GO:0009058)	CSS0022503.1 (98.4%, 3.80e-183)	Biological Process: phospholipid biosynthetic process (GO:0008654);; Cellular Component: chloroplast (GO:0009507);; Biological Process: carotenoid biosynthetic process (GO:0016117);; Molecular Function: transferase activity, transferring alkyl or aryl (other than methyl) groups (GO:0016765);; Biological Process: monocarboxylic acid metabolic process (GO:0032787);;	K02291|6.09766e-116|vvi:100246195|K02291 15-cis-phytoene/all-trans-phytoene synthase [EC:2.5.1.32 2.5.1.99] | (RefSeq) PSY1; phytoene synthase 2, chloroplastic	Lipid transport and metabolism	Squalene/phytoene synthase	Putative uncharacterized protein {ECO:0000313|EMBL:CCB51126.1} OS=Vitis vinifera (Grape) PE=4 SV=1	PREDICTED: phytoene synthase 2, chloroplastic [Vitis vinifera]	tr|A0A0B4SXW5|A0A0B4SXW5_CAMSI (69.2%, 5.74e-109)	15-cis-phytoene synthase OS=Camellia sinensis OX=4442 GN=psy PE=2 SV=1	sp|P37272|PSY_CAPAN (64.5%, 1.85e-97)	Bifunctional 15-cis-phytoene synthase, chromoplastic OS=Capsicum annuum OX=4072 GN=PSY1 PE=1 SV=1	tr|A0A2R6RJ78|A0A2R6RJ78_ACTCC (69.9%, 1.38e-116)	15-cis-phytoene synthase OS=Actinidia chinensis var. chinensis OX=1590841 GN=CEY00_Acc05332 PE=3 SV=1	crtB; 15-cis-phytoene synthase [EC:2.5.1.32] (K02291)	0.207631	0.181154	0.233578	0.0066235	0.00628944	0.00692979	0.0115725	0.00998338	0.0131293
CsSME02G134500	Chr2:49444778-49446353	+	13.8509	19.2761	2.2047	SET domain superfamily (IPR046341)	-	CSS0013830.1 (90.9%, 4.32e-64)	--	--	General function prediction only	SET domain	Uncharacterized protein {ECO:0000313|EMBL:KDP35711.1} OS=Jatropha curcas (Barbados nut) PE=4 SV=1	hypothetical protein JCGZ_10483 [Jatropha curcas]	tr|A0A7J7I089|A0A7J7I089_CAMSI (96.7%, 5.33e-66)	SET domain-containing protein OS=Camellia sinensis OX=4442 GN=HYC85_005166 PE=4 SV=1	sp|Q6NQJ8|SDG40_ARATH (59.1%, 2.72e-36)	Protein SET DOMAIN GROUP 40 OS=Arabidopsis thaliana OX=3702 GN=SDG40 PE=2 SV=1	tr|A0A7J7I089|A0A7J7I089_CAMSI (96.7%, 1.17e-63)	SET domain-containing protein OS=Camellia sinensis OX=4442 GN=HYC85_005166 PE=4 SV=1	-	0.205036	0.181154	0.223678	0.0066411	0.00628944	0.00692979	0.011498	0.00998338	0.0131293
CsSME02G134600	Chr2:49520004-49520676	-	7.38086	11.0879	2.72896	-	-	CSS0015555.1 (100%, 1.19e-13)	-	-	-	-	-	-	-	-	-	-	-	-	-	0.201358	0.181154	0.220423	0.0066371	0.00628944	0.00692979	0.0112139	0.00990928	0.0131293
CsSME02G134700	Chr2:49527183-49533659	+	0.447058	2.32434	5.18652	SET domain (IPR001214), Rubisco LSMT, substrate-binding domain (IPR015353), Rubisco LSMT, substrate-binding domain superfamily (IPR036464), SET domain superfamily (IPR046341)	molecular_function: protein binding (GO:0005515)	CSS0014125.1 (96.9%, 0.0)	--	--	General function prediction only	SET domain	Uncharacterized protein {ECO:0000313|EMBL:KDP35711.1} OS=Jatropha curcas (Barbados nut) PE=4 SV=1	PREDICTED: protein SET DOMAIN GROUP 40 isoform X1 [Vitis vinifera]	tr|A0A4S4EHZ4|A0A4S4EHZ4_CAMSI (86.9%, 0.0)	SET domain-containing protein OS=Camellia sinensis var. sinensis OX=542762 GN=TEA_008668 PE=4 SV=1	sp|Q6NQJ8|SDG40_ARATH (55.3%, 5.08e-182)	Protein SET DOMAIN GROUP 40 OS=Arabidopsis thaliana OX=3702 GN=SDG40 PE=2 SV=1	tr|A0A4S4EHZ4|A0A4S4EHZ4_CAMSI (86.9%, 0.0)	SET domain-containing protein OS=Camellia sinensis var. sinensis OX=542762 GN=TEA_008668 PE=4 SV=1	-	0.201358	0.181154	0.220423	0.0066371	0.00628944	0.00692979	0.0112139	0.00990928	0.0131293
CsSME02G134800	Chr2:49533737-49534547	-	0	4.47843	52.3039	Protein PELPK2 (IPR044659)	-	CSS0032509.1 (82.9%, 8.09e-12)	--	--	--	--	Uncharacterized protein {ECO:0000313|EMBL:KDO60598.1} OS=Citrus sinensis (Sweet orange) PE=4 SV=1	hypothetical protein CISIN_1g035708mg [Citrus sinensis]	-	-	-	-	-	-	-	0.201358	0.181154	0.220423	0.0066371	0.00628944	0.00692979	0.0112139	0.00990928	0.0131293
CsSME02G139000	Chr2:51410750-51411169	-	0	0	0.035626	Transcriptional factor DELLA, N-terminal (IPR021914), DELLA, N-terminal domain superfamily (IPR038088)	-	CSS0040693.1 (94.4%, 8.80e-35)	Biological Process: regulation of transcription, DNA-templated (GO:0006355);;	K14494|0|vvi:100249084|K14494 DELLA protein | (RefSeq) DELLA protein SLR1	--	GRAS domain family	GA repressor DELLA {ECO:0000313|EMBL:AHB17747.1} OS=Actinidia deliciosa (Kiwi) PE=4 SV=1	GA repressor DELLA [Actinidia deliciosa]	tr|A0A2H4X2W3|A0A2H4X2W3_CAMSI (94.4%, 1.40e-34)	DELLA protein 2 OS=Camellia sinensis OX=4442 GN=DELLA2 PE=2 SV=1	sp|Q9LF53|RGL3_ARATH (48.1%, 4.16e-06)	DELLA protein RGL3 OS=Arabidopsis thaliana OX=3702 GN=RGL3 PE=1 SV=1	tr|A0A2H4X2W3|A0A2H4X2W3_CAMSI (94.4%, 3.07e-32)	DELLA protein 2 OS=Camellia sinensis OX=4442 GN=DELLA2 PE=2 SV=1	-	0.168457	0.138561	0.223452	0.005857	0.0055457	0.0061335	0.0096123	0.00854142	0.0106176
CsSME02G139100	Chr2:51445852-51447892	-	0	0	0	B-box-type zinc finger (IPR000315)	molecular_function: zinc ion binding (GO:0008270)	-	-	-	-	-	-	-	tr|A0A4S4DGY0|A0A4S4DGY0_CAMSI (89.7%, 6.05e-74)	B box-type domain-containing protein OS=Camellia sinensis var. sinensis OX=542762 GN=TEA_028618 PE=4 SV=1	-	-	tr|A0A4S4DGY0|A0A4S4DGY0_CAMSI (89.7%, 1.33e-71)	B box-type domain-containing protein OS=Camellia sinensis var. sinensis OX=542762 GN=TEA_028618 PE=4 SV=1	-	0.168457	0.138561	0.223452	0.005857	0.0055457	0.0061335	0.0096123	0.00854142	0.0106176
CsSME02G139200	Chr2:51466496-51467255	-	0	0	0.001748	Mite allergen, group 5/21 (IPR020306)	-	CSS0017152.1 (98.5%, 3.72e-83)	--	--	--	--	Putative uncharacterized protein {ECO:0000313|EMBL:CCB51909.1} OS=Vitis vinifera (Grape) PE=4 SV=1	PREDICTED: centrosome-associated protein CEP250 [Vitis vinifera]	tr|A0A7J7FQ74|A0A7J7FQ74_CAMSI (98.5%, 9.75e-76)	GRIP domain-containing protein OS=Camellia sinensis OX=4442 GN=HYC85_031283 PE=4 SV=1	sp|F4HZB5|NET1D_ARATH (41.6%, 1.82e-13)	Protein NETWORKED 1D OS=Arabidopsis thaliana OX=3702 GN=NET1D PE=3 SV=1	tr|A0A7J7FQ74|A0A7J7FQ74_CAMSI (98.5%, 2.14e-73)	GRIP domain-containing protein OS=Camellia sinensis OX=4442 GN=HYC85_031283 PE=4 SV=1	-	0.168457	0.138561	0.223452	0.005857	0.0055457	0.0061335	0.0096123	0.00854142	0.0106176
CsSME02G139300	Chr2:51471421-51476535	+	0	0	0	-	-	CSS0010720.1 (98.3%, 1.59e-79)	-	-	-	-	-	-	tr|A0A7J7HSF1|A0A7J7HSF1_CAMSI (69.8%, 2.31e-13)	ACT domain-containing protein ACR OS=Camellia sinensis OX=4442 GN=HYC85_008007 PE=4 SV=1	-	-	tr|A0A7J7HSF1|A0A7J7HSF1_CAMSI (69.8%, 5.07e-11)	ACT domain-containing protein ACR OS=Camellia sinensis OX=4442 GN=HYC85_008007 PE=4 SV=1	-	0.168457	0.138561	0.223452	0.005857	0.0055457	0.0061335	0.0096123	0.00854142	0.0106176
CsSME02G139400	Chr2:51534467-51563535	-	0	0	2.16881	Cyclic nucleotide-binding domain (IPR000595), Ankyrin repeat (IPR002110), Potassium channel, voltage-dependent, EAG/ELK/ERG (IPR003938), Ion transport domain (IPR005821), RmlC-like jelly roll fold (IPR014710), Cyclic nucleotide-binding domain superfamily (IPR018490), KHA domain (IPR021789), Ankyrin repeat-containing domain superfamily (IPR036770), Potassium channel KAT/AKT (IPR045319)	biological_process: monoatomic ion transport (GO:0006811), biological_process: potassium ion transport (GO:0006813), biological_process: transmembrane transport (GO:0055085), cellular_component: membrane (GO:0016020), molecular_function: monoatomic ion channel activity (GO:0005216), molecular_function: protein binding (GO:0005515), molecular_function: voltage-gated potassium channel activity (GO:…	CSS0040143.1 (98.9%, 0.0)	Molecular Function: voltage-gated potassium channel activity (GO:0005249);; Biological Process: potassium ion transport (GO:0006813);; Cellular Component: integral component of membrane (GO:0016021);; Biological Process: transmembrane transport (GO:0055085);;	--	--	Ankyrin repeats (3 copies)	STELAR K+ outward rectifier isoform 2 {ECO:0000313|EMBL:EOY25768.1} OS=Theobroma cacao (Cacao) PE=4 SV=1	STELAR K+ outward rectifier isoform 2 [Theobroma cacao]	tr|A0A7J7I0P4|A0A7J7I0P4_CAMSI (96.0%, 0.0)	Potassium channel OS=Camellia sinensis OX=4442 GN=HYC85_005199 PE=3 SV=1	sp|Q9M8S6|SKOR_ARATH (77.1%, 0.0)	Potassium channel SKOR OS=Arabidopsis thaliana OX=3702 GN=SKOR PE=1 SV=1	tr|A0A7J7I0P4|A0A7J7I0P4_CAMSI (96.0%, 0.0)	Potassium channel OS=Camellia sinensis OX=4442 GN=HYC85_005199 PE=3 SV=1	AKT, KAT, GORK, SKOR; potassium channel (K21867)	0.177632	0.139801	0.230309	0.0059269	0.0055457	0.0065425	0.009883	0.00866176	0.0112481
CsSME02G139500	Chr2:51542089-51542421	-	0	0.016702	0.092753	Ran binding domain (IPR000156), PH-like domain superfamily (IPR011993), Ran binding protein RanBP1-like (IPR045255)	biological_process: intracellular transport (GO:0046907)	CSS0036996.1 (97.3%, 1.31e-64)	Biological Process: intracellular transport (GO:0046907);;	K15306|3.82393e-113|egr:104432632|K15306 Ran-binding protein 1 | (RefSeq) ran-binding protein 1 homolog a	Intracellular trafficking, secretion, and vesicular transport	RanBP1 domain	Ran-binding protein 1-b-like protein {ECO:0000313|EMBL:EXB94096.1} OS=Morus notabilis PE=4 SV=1	Ran-binding protein 1-b-like protein [Morus notabilis]	tr|A0A7J7HNA0|A0A7J7HNA0_CAMSI (97.3%, 6.51e-64)	RanBD1 domain-containing protein OS=Camellia sinensis OX=4442 GN=HYC85_007168 PE=4 SV=1	sp|Q8RWG8|RBP1B_ARATH (76.8%, 6.47e-43)	Ran-binding protein 1 homolog b OS=Arabidopsis thaliana OX=3702 GN=RANBP1B PE=1 SV=2	tr|A0A7J7HNA0|A0A7J7HNA0_CAMSI (97.3%, 1.43e-61)	RanBD1 domain-containing protein OS=Camellia sinensis OX=4442 GN=HYC85_007168 PE=4 SV=1	RANBP1; Ran-binding protein 1 (K15306)	0.177632	0.139801	0.230309	0.0059269	0.0055457	0.0065425	0.009883	0.00866176	0.0112481
CsSME02G139600	Chr2:51619119-51640240	-	2.16869	6.17421	16.9667	Zinc finger C2H2 superfamily (IPR036236), Zinc finger protein 830-like (IPR040050)	cellular_component: spliceosomal complex (GO:0005681), molecular_function: nucleic acid binding (GO:0003676), molecular_function: zinc ion binding (GO:0008270)	CSS0039891.1 (94.9%, 4.37e-84)	--	K13104|1.40236e-53|vra:106761563|K13104 zinc finger protein 830 | (RefSeq) zinc finger protein 830-like	Function unknown	--	Coffea canephora DH200=94 genomic scaffold, scaffold_4 {ECO:0000313|EMBL:CDO99729.1} OS=Coffea canephora (Robusta coffee) PE=4 SV=1	unnamed protein product [Coffea canephora]	tr|A0A4V3WKS6|A0A4V3WKS6_CAMSI (88.1%, 1.45e-212)	Coiled-coil domain-containing protein 16 OS=Camellia sinensis var. sinensis OX=542762 GN=TEA_028617 PE=4 SV=1	sp|Q9M8S7|ARS1_ARATH (43.1%, 1.85e-44)	Protein ABA AND ROS SENSITIVE 1 OS=Arabidopsis thaliana OX=3702 GN=ARS1 PE=1 SV=1	tr|A0A4V3WKS6|A0A4V3WKS6_CAMSI (88.1%, 3.18e-210)	Coiled-coil domain-containing protein 16 OS=Camellia sinensis var. sinensis OX=542762 GN=TEA_028617 PE=4 SV=1	ZNF830, CCDC16; zinc finger protein 830 (K13104)	0.185874	0.139801	0.230309	0.0060451	0.0055457	0.00683167	0.0101795	0.00899102	0.0116271
CsSME02G139700	Chr2:51669429-51689933	+	6.37927	4.89496	10.6904	NADH:ubiquinone oxidoreductase, 75kDa subunit, conserved site (IPR000283), 2Fe-2S ferredoxin-type iron-sulfur binding domain (IPR001041), Molybdopterin oxidoreductase (IPR006656), Molybdopterin oxidoreductase, 4Fe-4S domain (IPR006963), NADH:ubiquinone oxidoreductase, subunit G (IPR010228), NADH-ubiquinone oxidoreductase 75 kDa subunit, mitochondrial-like (IPR015405), NADH:ubiquinone oxidoreducta…	biological_process: ATP synthesis coupled electron transport (GO:0042773), cellular_component: membrane (GO:0016020), molecular_function: NADH dehydrogenase (ubiquinone) activity (GO:0008137), molecular_function: iron-sulfur cluster binding (GO:0051536), molecular_function: oxidoreductase activity (GO:0016491), molecular_function: oxidoreductase activity, acting on NAD(P)H (GO:0016651)	CSS0018871.1 (99.3%, 0.0)	Cellular Component: mitochondrial respiratory chain complex I (GO:0005747);; Biological Process: ubiquitin-dependent protein catabolic process (GO:0006511);; Biological Process: response to oxidative stress (GO:0006979);; Molecular Function: NADH dehydrogenase (ubiquinone) activity (GO:0008137);; Molecular Function: electron transfer activity (GO:0009055);; Cellular Component: chloroplast (GO:000…	K03934|0|sot:102594243|K03934 NADH dehydrogenase (ubiquinone) Fe-S protein 1 [EC:1.6.5.3 1.6.99.3] | (RefSeq) CI-76kD; NADH dehydrogenase [ubiquinone] iron-sulfur protein 1, mitochondrial-like	Energy production and conversion	Molybdopterin oxidoreductase	Putative uncharacterized protein {ECO:0000313|EMBL:CCB57671.1} OS=Vitis vinifera (Grape) PE=4 SV=1	NADH dehydrogenase [ubiquinone] iron-sulfur protein 1, mitochondrial precursor [Solanum tuberosum]	tr|A0A4S4DGX3|A0A4S4DGX3_CAMSI (99.6%, 0.0)	NADH dehydrogenase [ubiquinone] iron-sulfur protein 1, mitochondrial OS=Camellia sinensis var. sinensis OX=542762 GN=TEA_028603 PE=3 SV=1	sp|Q43644|NDUS1_SOLTU (85.6%, 0.0)	NADH dehydrogenase [ubiquinone] iron-sulfur protein 1, mitochondrial OS=Solanum tuberosum OX=4113 PE=2 SV=1	tr|A0A4S4DGX3|A0A4S4DGX3_CAMSI (99.6%, 0.0)	NADH dehydrogenase [ubiquinone] iron-sulfur protein 1, mitochondrial OS=Camellia sinensis var. sinensis OX=542762 GN=TEA_028603 PE=3 SV=1	NDUFS1; NADH dehydrogenase (ubiquinone) Fe-S protein 1 [EC:7.1.1.2] (K03934)	0.185874	0.139801	0.230309	0.0060451	0.0055457	0.00683167	0.0101795	0.00899102	0.0116271
CsSME02G139800	Chr2:51671016-51673180	+	0	0.333991	0.015449	SWR1-complex protein 5/Craniofacial development protein 1/2 (IPR027124), Endonuclease/exonuclease/phosphatase superfamily (IPR036691)	-	CSS0034172.1 (82.0%, 1.95e-54)	--	--	--	Endonuclease-reverse transcriptase	Uncharacterized protein {ECO:0000313|EnsemblPlants:BRADI1G06635.1} OS=Brachypodium distachyon (Purple false brome) PE=4 SV=1	PREDICTED: uncharacterized protein LOC104893812, partial [Beta vulgaris subsp. vulgaris]	tr|A0A7J7H3Z8|A0A7J7H3Z8_CAMSI (84.0%, 2.33e-51)	Senescence domain-containing protein OS=Camellia sinensis OX=4442 GN=HYC85_016782 PE=4 SV=1	-	-	tr|A0A7J7H3Z8|A0A7J7H3Z8_CAMSI (84.0%, 5.12e-49)	Senescence domain-containing protein OS=Camellia sinensis OX=4442 GN=HYC85_016782 PE=4 SV=1	-	0.185874	0.139801	0.230309	0.0060451	0.0055457	0.00683167	0.0101795	0.00899102	0.0116271
CsSME02G139900	Chr2:51691090-51696805	-	0.900807	0	1.55891	Helicase, C-terminal (IPR001650), Helicase superfamily 1/2, ATP-binding domain (IPR014001), Mitochondrial degradasome RNA helicase subunit, C-terminal domain (IPR022192), P-loop containing nucleoside triphosphate hydrolase (IPR027417), Suv3, C-terminal domain 1 (IPR041082), Suv3, DEXQ-box helicase domain (IPR044774)	molecular_function: ATP binding (GO:0005524), molecular_function: RNA helicase activity (GO:0003724), molecular_function: hydrolase activity, acting on acid anhydrides (GO:0016817)	CSS0028760.1 (99.7%, 0.0)	Molecular Function: nucleic acid binding (GO:0003676);; Molecular Function: ATP-dependent RNA helicase activity (GO:0004004);; Molecular Function: ATP binding (GO:0005524);; Biological Process: pyrimidine ribonucleotide biosynthetic process (GO:0009220);;	K17675|0|spen:107002904|K17675 ATP-dependent RNA helicase SUPV3L1/SUV3 [EC:3.6.4.13] | (RefSeq) ATP-dependent RNA helicase SUV3L, mitochondrial	RNA processing and modification	Helicase conserved C-terminal domain	Uncharacterized protein {ECO:0000313|EnsemblPlants:PGSC0003DMT400034439} OS=Solanum tuberosum (Potato) PE=4 SV=1	PREDICTED: ATP-dependent RNA helicase SUPV3L1, mitochondrial-like [Nicotiana tomentosiformis]	tr|A0A4S4DH06|A0A4S4DH06_CAMSI (98.5%, 0.0)	RNA helicase OS=Camellia sinensis var. sinensis OX=542762 GN=TEA_028622 PE=4 SV=1	sp|F4KFV7|SUV3L_ARATH (75.2%, 0.0)	DExH-box ATP-dependent RNA helicase DExH18, mitochondrial OS=Arabidopsis thaliana OX=3702 GN=At5g39840 PE=3 SV=1	tr|A0A4S4DH06|A0A4S4DH06_CAMSI (98.5%, 0.0)	RNA helicase OS=Camellia sinensis var. sinensis OX=542762 GN=TEA_028622 PE=4 SV=1	SUPV3L1, SUV3; ATP-dependent RNA helicase SUPV3L1/SUV3 [EC:3.6.4.13] (K17675)	0.185874	0.139801	0.230309	0.0060451	0.0055457	0.00683167	0.0101795	0.00899102	0.0116271
CsSME02G140000	Chr2:51758657-51759056	+	0	0	0	Glycoside hydrolase family 16 (IPR000757), Concanavalin A-like lectin/glucanase domain superfamily (IPR013320), Beta-glucanase/XTH (IPR044791)	biological_process: carbohydrate metabolic process (GO:0005975), molecular_function: hydrolase activity, hydrolyzing O-glycosyl compounds (GO:0004553)	CSS0048898.1 (94.0%, 3.39e-77)	Molecular Function: hydrolase activity, hydrolyzing O-glycosyl compounds (GO:0004553);; Cellular Component: cell wall (GO:0005618);; Biological Process: cellular glucan metabolic process (GO:0006073);; Molecular Function: xyloglucan:xyloglucosyl transferase activity (GO:0016762);; Cellular Component: apoplast (GO:0048046);;	--	--	Glycosyl hydrolases family 16	Xyloglucan endotransglucosylase/hydrolase {ECO:0000256|RuleBase:RU361120} OS=Vitis vinifera (Grape) PE=3 SV=1	unnamed protein product [Vitis vinifera]	tr|A0A4S4DDQ8|A0A4S4DDQ8_CAMSI (88.5%, 2.63e-35)	Xyloglucan endotransglucosylase/hydrolase OS=Camellia sinensis var. sinensis OX=542762 GN=TEA_003441 PE=3 SV=1	sp|G5DAC6|XTH1_DIOKA (78.7%, 9.56e-31)	Xyloglucan endotransglucosylase protein 1 OS=Diospyros kaki OX=35925 GN=XTH1 PE=1 SV=1	tr|A0A6A4M6X7|A0A6A4M6X7_9ERIC (83.3%, 9.79e-34)	GH16 domain-containing protein (Fragment) OS=Rhododendron williamsianum OX=262921 GN=C3L33_05576 PE=4 SV=1	-	0.193431	0.153399	0.230309	0.0061332	0.0055457	0.00692188	0.010435	0.00954855	0.0116271
CsSME02G140100	Chr2:51785296-51786012	+	0.206751	0.269777	1.00518	Translation elongation factor EF1B, beta/delta chains, conserved site (IPR001326), Translation elongation factor EF1B, beta/delta subunit, guanine nucleotide exchange domain (IPR014038), Translation elongation factor EF1B/ribosomal protein S6 (IPR014717), Translation elongation factor eEF-1beta-like superfamily (IPR036219), Glutathione S-transferase, C-terminal domain superfamily (IPR036282)	biological_process: translational elongation (GO:0006414), cellular_component: eukaryotic translation elongation factor 1 complex (GO:0005853), molecular_function: translation elongation factor activity (GO:0003746)	CSS0047623.1 (92.6%, 2.02e-111)	Molecular Function: translation elongation factor activity (GO:0003746);; Cellular Component: eukaryotic translation elongation factor 1 complex (GO:0005853);; Biological Process: translational elongation (GO:0006414);;	K03232|1.65753e-125|pper:PRUPE_ppa010923mg|K03232 elongation factor 1-beta | (RefSeq) hypothetical protein	Transcription	EF-1 guanine nucleotide exchange domain	Seed ripening regulated protein {ECO:0000313|EMBL:ACN76858.1} OS=Camellia oleifera PE=2 SV=1	seed ripening regulated protein [Camellia oleifera]	tr|C0LJH8|C0LJH8_9ERIC (99.1%, 1.39e-124)	Seed ripening regulated protein OS=Camellia oleifera OX=385388 PE=2 SV=1	sp|P93447|EF1D_SPUBR (80.9%, 5.35e-98)	Elongation factor 1-delta OS=Spuriopimpinella brachycarpa OX=45043 PE=2 SV=3	tr|C0LJH8|C0LJH8_9ERIC (99.1%, 3.06e-122)	Seed ripening regulated protein OS=Camellia oleifera OX=385388 PE=2 SV=1	EEF1B; elongation factor 1-beta (K03232)	0.193431	0.153399	0.230309	0.0061332	0.0055457	0.00692188	0.010435	0.00954855	0.0116271
CsSME02G140200	Chr2:51798886-51839298	-	1.80978	0	0.207271	Tetratricopeptide-like helical domain superfamily (IPR011990)	molecular_function: protein binding (GO:0005515)	CSS0023224.1 (97.3%, 1.04e-66)	--	--	Cytoskeleton	Tetratricopeptide repeat	Coffea canephora DH200=94 genomic scaffold, scaffold_7 {ECO:0000313|EMBL:CDP01646.1} OS=Coffea canephora (Robusta coffee) PE=4 SV=1	PREDICTED: uncharacterized protein LOC100263535 isoform X1 [Vitis vinifera]	tr|A0A4S4DGY5|A0A4S4DGY5_CAMSI (62.9%, 1.98e-24)	TPR_REGION domain-containing protein OS=Camellia sinensis var. sinensis OX=542762 GN=TEA_028611 PE=4 SV=1	-	-	tr|A0A2C9WK20|A0A2C9WK20_MANES (78.6%, 4.17e-73)	TPR_REGION domain-containing protein OS=Manihot esculenta OX=3983 GN=MANES_01G119600 PE=4 SV=1	-	0.194231	0.153399	0.230309	0.0061989	0.0055457	0.00692188	0.0104855	0.00954855	0.0116271
CsSME02G140300	Chr2:51807979-51808380	-	0	0.005761	0.123506	Inorganic pyrophosphatase (IPR008162), Inorganic pyrophosphatase superfamily (IPR036649)	biological_process: phosphate-containing compound metabolic process (GO:0006796), cellular_component: cytoplasm (GO:0005737), molecular_function: inorganic diphosphate phosphatase activity (GO:0004427), molecular_function: magnesium ion binding (GO:0000287)	CSS0019845.1 (94.5%, 1.04e-89)	--	K01507|3.0689e-103|sly:101253833|K01507 inorganic pyrophosphatase [EC:3.6.1.1] | (RefSeq) soluble inorganic pyrophosphatase 6, chloroplastic	Energy production and conversion	Inorganic pyrophosphatase	Coffea canephora DH200=94 genomic scaffold, scaffold_1 {ECO:0000313|EMBL:CDO97342.1} OS=Coffea canephora (Robusta coffee) PE=4 SV=1	unnamed protein product [Coffea canephora]	tr|A0A4S4ESE9|A0A4S4ESE9_CAMSI (92.5%, 1.59e-91)	inorganic diphosphatase OS=Camellia sinensis var. sinensis OX=542762 GN=TEA_001192 PE=3 SV=1	sp|Q9LXC9|IPYR6_ARATH (62.3%, 2.37e-62)	Soluble inorganic pyrophosphatase 6, chloroplastic OS=Arabidopsis thaliana OX=3702 GN=PPA6 PE=1 SV=1	tr|A0A4S4ESE9|A0A4S4ESE9_CAMSI (92.5%, 3.50e-89)	inorganic diphosphatase OS=Camellia sinensis var. sinensis OX=542762 GN=TEA_001192 PE=3 SV=1	-	0.198314	0.156645	0.230309	0.0062054	0.0055457	0.00692188	0.0105728	0.00954855	0.0116271
CsSME02G140400	Chr2:51815271-51817042	-	0	0	0.029568	GAG-pre-integrase domain (IPR025724)	-	CSS0013612.1 (75.8%, 1.57e-43)	Molecular Function: hydrolase activity (GO:0016787);; Biological Process: primary metabolic process (GO:0044238);; Molecular Function: metal ion binding (GO:0046872);; Biological Process: organic substance metabolic process (GO:0071704);; Molecular Function: organic cyclic compound binding (GO:0097159);; Molecular Function: heterocyclic compound binding (GO:1901363);;	--	General function prediction only	Reverse transcriptase (RNA-dependent DNA polymerase)	Putative uncharacterized protein {ECO:0000313|EMBL:CAN74430.1} OS=Vitis vinifera (Grape) PE=4 SV=1	hypothetical protein VITISV_010987 [Vitis vinifera]	tr|A0A7J7HX24|A0A7J7HX24_CAMSI (71.9%, 7.34e-37)	RNA helicase OS=Camellia sinensis OX=4442 GN=HYC85_003703 PE=4 SV=1	-	-	tr|A0A7J7HX24|A0A7J7HX24_CAMSI (71.9%, 1.61e-34)	RNA helicase OS=Camellia sinensis OX=4442 GN=HYC85_003703 PE=4 SV=1	-	0.198314	0.156645	0.230309	0.0062054	0.0055457	0.00692188	0.0105728	0.00954855	0.0116271
CsSME02G140500	Chr2:51821102-51821785	+	0	0.031437	0.024257	-	-	-	-	-	-	-	-	-	tr|A0A7J7GG95|A0A7J7GG95_CAMSI (84.6%, 1.25e-07)	DUF4220 domain-containing protein OS=Camellia sinensis OX=4442 GN=HYC85_022635 PE=4 SV=1	-	-	tr|A0A7J7GG95|A0A7J7GG95_CAMSI (84.6%, 2.76e-05)	DUF4220 domain-containing protein OS=Camellia sinensis OX=4442 GN=HYC85_022635 PE=4 SV=1	-	0.198314	0.156645	0.230309	0.0062054	0.0055457	0.00692188	0.0105728	0.00954855	0.0116271
CsSME02G140600	Chr2:51865929-51871693	-	33.9375	16.0062	25.0825	Glutamine synthetase, catalytic domain (IPR008146), Glutamine synthetase, N-terminal domain (IPR008147), Glutamine synthetase/guanido kinase, catalytic domain (IPR014746), Glutamine synthetase, N-terminal conserved site (IPR027302), Glutamine synthetase, glycine-rich site (IPR027303), Glutamine synthetase, N-terminal domain superfamily (IPR036651)	biological_process: glutamine biosynthetic process (GO:0006542), biological_process: nitrogen compound metabolic process (GO:0006807), molecular_function: catalytic activity (GO:0003824), molecular_function: glutamate-ammonia ligase activity (GO:0004356)	CSS0015313.1 (99.7%, 9.15e-274)	Molecular Function: glutamate-ammonia ligase activity (GO:0004356);; Molecular Function: ATP binding (GO:0005524);; Cellular Component: cytoplasm (GO:0005737);; Biological Process: glutamine biosynthetic process (GO:0006542);; Biological Process: nitrogen fixation (GO:0009399);;	K01915|0|vra:106757638|K01915 glutamine synthetase [EC:6.3.1.2] | (RefSeq) GS; glutamine synthetase nodule isozyme	Amino acid transport and metabolism	Glutamine synthetase, catalytic domain	Glutamine synthetase {ECO:0000256|RuleBase:RU004356} GN=CsGS1 OS=Camellia sinensis (Tea) PE=2 SV=1	glutamine synthetase [Camellia sinensis]	tr|A0A858CAP2|A0A858CAP2_CAMSI (99.7%, 1.45e-273)	Glutamine synthetase OS=Camellia sinensis var. sinensis OX=542762 GN=GS3 PE=2 SV=1	sp|P32289|GLNA_VIGAC (92.1%, 2.85e-256)	Glutamine synthetase nodule isozyme OS=Vigna aconitifolia OX=3918 PE=2 SV=1	tr|Q4W8M4|Q4W8M4_CAMSI (99.7%, 3.19e-271)	Glutamine synthetase OS=Camellia sinensis OX=4442 GN=CsGS1;2 PE=2 SV=1	-	0.198314	0.156645	0.230309	0.0062054	0.0055457	0.00692188	0.0105728	0.00954855	0.0116271
CsSME02G140700	Chr2:51994653-51995390	+	0	0	0	-	-	CSS0036274.1 (55.3%, 4.16e-60)	Molecular Function: nucleic acid binding (GO:0003676);; Molecular Function: zinc ion binding (GO:0008270);; Biological Process: DNA integration (GO:0015074);; Molecular Function: protein dimerization activity (GO:0046983);;	--	General function prediction only	--	Polyprotein, putative {ECO:0000313|EMBL:ABI34306.1} OS=Solanum demissum (Wild potato) PE=4 SV=1	Polyprotein, putative [Solanum demissum]	tr|A0A7J7FU82|A0A7J7FU82_CAMSI (56.6%, 2.08e-65)	Uncharacterized protein OS=Camellia sinensis OX=4442 GN=HYC85_027838 PE=4 SV=1	-	-	tr|A0A7J7FU82|A0A7J7FU82_CAMSI (56.6%, 4.56e-63)	Uncharacterized protein OS=Camellia sinensis OX=4442 GN=HYC85_027838 PE=4 SV=1	-	0.202419	0.170977	0.230309	0.0062671	0.0055457	0.00692188	0.0106872	0.0098636	0.0116271
CsSME02G140800	Chr2:52094249-52105444	+	1.01032	1e-06	0	Armadillo-like helical (IPR011989), Armadillo-type fold (IPR016024), Nuclear condensin complex subunit 3, C-terminal domain (IPR025977), Condensin complex subunit 3 (IPR027165)	biological_process: mitotic chromosome condensation (GO:0007076), cellular_component: condensin complex (GO:0000796)	CSS0031268.1 (99.1%, 0.0)	Cellular Component: condensin complex (GO:0000796);; Biological Process: mitotic chromosome condensation (GO:0007076);; Biological Process: response to heat (GO:0009408);; Cellular Component: plasmodesma (GO:0009506);; Biological Process: embryo development ending in seed dormancy (GO:0009793);;	K06678|0|jcu:105645430|K06678 condensin complex subunit 3 | (RefSeq) condensin complex subunit 3	--	Nuclear condensing complex subunits, C-term domain	Uncharacterized protein {ECO:0000313|EMBL:EEE86395.2} OS=Populus trichocarpa (Western balsam poplar) PE=4 SV=2	hypothetical protein POPTR_0004s08390g [Populus trichocarpa]	tr|A0A4S4ETB1|A0A4S4ETB1_CAMSI (83.4%, 0.0)	Cnd3 domain-containing protein OS=Camellia sinensis var. sinensis OX=542762 GN=TEA_024678 PE=3 SV=1	-	-	tr|A0A2R6RDZ3|A0A2R6RDZ3_ACTCC (77.9%, 0.0)	Condensin complex subunit 3 like OS=Actinidia chinensis var. chinensis OX=1590841 GN=CEY00_Acc07922 PE=3 SV=1	YCG1, CAPG; condensin complex subunit 3 (K06678)	0.200487	0.174701	0.230309	0.0064368	0.0055457	0.00698347	0.0107794	0.00992027	0.0116271
CsSME02G140900	Chr2:52124632-52124931	-	0	0	0	-	-	CSS0025255.1 (88.9%, 1.21e-12)	Cellular Component: plastid (GO:0009536);;	--	--	Domain of unknown function (DUF3406)	Translocon at the outer envelope membrane of chloroplasts 159 {ECO:0000313|EMBL:EOY19232.1} OS=Theobroma cacao (Cacao) PE=4 SV=1	Translocon at the outer envelope membrane of chloroplasts 159 [Theobroma cacao]	tr|A0A4V3WJX3|A0A4V3WJX3_CAMSI (81.4%, 1.31e-17)	Malic enzyme OS=Camellia sinensis var. sinensis OX=542762 GN=TEA_008902 PE=3 SV=1	-	-	tr|A0A4V3WJX3|A0A4V3WJX3_CAMSI (81.4%, 2.89e-15)	Malic enzyme OS=Camellia sinensis var. sinensis OX=542762 GN=TEA_008902 PE=3 SV=1	-	0.203066	0.175731	0.230309	0.0065121	0.0055457	0.00698347	0.0108653	0.00997591	0.0116271
CsSME02G141000	Chr2:52161386-52163735	+	91.1226	53.92	8.76274	NUDIX hydrolase domain (IPR000086), NUDIX hydrolase-like domain superfamily (IPR015797), NUDIX hydrolase, conserved site (IPR020084), Diphosphoinositol polyphosphate phosphohydrolase-like, NUDIX domain (IPR047198)	molecular_function: hydrolase activity (GO:0016787), molecular_function: pyrophosphatase activity (GO:0016462)	CSS0034817.1 (99.4%, 6.71e-120)	Molecular Function: hydrolase activity (GO:0016787);;	K07766|2.05622e-75|mdm:103432310|K07766 diphosphoinositol-polyphosphate diphosphatase [EC:3.6.1.52] | (RefSeq) nudix hydrolase 18, mitochondrial-like	Signal transduction mechanisms	NUDIX domain	Uncharacterized protein {ECO:0000313|EnsemblPlants:GLYMA11G33590.1} OS=Glycine max (Soybean) PE=3 SV=1	Nudix hydrolase 17, mitochondrial [Glycine soja]	tr|A0A4S4ES26|A0A4S4ES26_CAMSI (100%, 7.50e-120)	Nudix hydrolase domain-containing protein OS=Camellia sinensis var. sinensis OX=542762 GN=TEA_024666 PE=4 SV=1	sp|Q9ZU95|NUD17_ARATH (65.2%, 1.14e-68)	Nudix hydrolase 17, mitochondrial OS=Arabidopsis thaliana OX=3702 GN=NUDT17 PE=2 SV=1	tr|A0A7J7HYT3|A0A7J7HYT3_CAMSI (100%, 1.65e-117)	Nudix hydrolase domain-containing protein OS=Camellia sinensis OX=4442 GN=HYC85_005205 PE=4 SV=1	E3.6.1.52; diphosphoinositol-polyphosphate diphosphatase [EC:3.6.1.52] (K07766)	0.203066	0.175731	0.230309	0.0065121	0.0055457	0.00698347	0.0108653	0.00997591	0.0116271
CsSME02G141100	Chr2:52253631-52255590	+	0	1.02919	15.2666	Gnk2-homologous domain (IPR002902), Gnk2-homologous domain superfamily (IPR038408)	-	CSS0017853.1 (99.3%, 3.15e-201)	Cellular Component: plasmodesma (GO:0009506);;	--	--	Salt stress response/antifungal	Uncharacterized protein {ECO:0000313|EMBL:EEE86392.2} OS=Populus trichocarpa (Western balsam poplar) PE=4 SV=2	hypothetical protein POPTR_0004s08440g [Populus trichocarpa]	tr|A0A4S4EYB7|A0A4S4EYB7_CAMSI (98.9%, 1.56e-198)	Cysteine-rich repeat secretory protein 60 OS=Camellia sinensis var. sinensis OX=542762 GN=TEA_018043 PE=4 SV=1	sp|Q0WPN8|PDLP7_ARATH (66.2%, 3.81e-124)	Plasmodesmata-located protein 7 OS=Arabidopsis thaliana OX=3702 GN=PDLP7 PE=1 SV=1	tr|A0A4S4EYB7|A0A4S4EYB7_CAMSI (98.9%, 3.43e-196)	Cysteine-rich repeat secretory protein 60 OS=Camellia sinensis var. sinensis OX=542762 GN=TEA_018043 PE=4 SV=1	-	0.20189	0.168347	0.230309	0.0066541	0.00574767	0.00698347	0.0108944	0.010267	0.0116271
CsSME02G141200	Chr2:52457840-52458729	+	1572.86	2638.21	460.601	Alpha crystallin/Hsp20 domain (IPR002068), CS domain (IPR007052), HSP20-like chaperone (IPR008978), Small heat shock protein (IPR031107)	-	CSS0032287.1 (86.1%, 3.77e-80)	--	K13993|1.5689e-58|sot:102594103|K13993 HSP20 family protein | (RefSeq) 15.7 kDa heat shock protein, peroxisomal	Posttranslational modification, protein turnover, chaperones	Hsp20/alpha crystallin family	Uncharacterized protein {ECO:0000313|EnsemblPlants:PGSC0003DMT400060736} OS=Solanum tuberosum (Potato) PE=3 SV=1	PREDICTED: 15.7 kDa heat shock protein, peroxisomal-like [Solanum tuberosum]	tr|A0A7J7HYT5|A0A7J7HYT5_CAMSI (97.9%, 6.46e-99)	SHSP domain-containing protein OS=Camellia sinensis OX=4442 GN=HYC85_005208 PE=3 SV=1	sp|Q9FHQ3|HS157_ARATH (62.8%, 2.36e-50)	15.7 kDa heat shock protein, peroxisomal OS=Arabidopsis thaliana OX=3702 GN=HSP15.7 PE=2 SV=1	tr|A0A7J7HYT5|A0A7J7HYT5_CAMSI (97.9%, 1.42e-96)	SHSP domain-containing protein OS=Camellia sinensis OX=4442 GN=HYC85_005208 PE=3 SV=1	HSP20; HSP20 family protein (K13993)	0.182001	0.0960691	0.230309	0.006872	0.0065425	0.00707473	0.0106903	0.00943139	0.0116271
CsSME02G141300	Chr2:52460887-52461629	+	65.1916	48.5849	41.8895	B-cell receptor-associated protein 29/31 (IPR008417)	biological_process: intracellular protein transport (GO:0006886), cellular_component: endoplasmic reticulum (GO:0005783), cellular_component: membrane (GO:0016020)	CSS0022368.1 (100%, 6.79e-89)	Cellular Component: mitochondrion (GO:0005739);; Cellular Component: endoplasmic reticulum (GO:0005783);; Biological Process: glucose catabolic process (GO:0006007);; Biological Process: intracellular protein transport (GO:0006886);; Cellular Component: integral component of membrane (GO:0016021);;	--	--	--	Putative uncharacterized protein {ECO:0000313|EMBL:CBI26845.3} OS=Vitis vinifera (Grape) PE=4 SV=1	PREDICTED: uncharacterized protein LOC100252692 [Vitis vinifera]	tr|A0A7J7I0Q3|A0A7J7I0Q3_CAMSI (99.2%, 1.79e-87)	Endoplasmic reticulum transmembrane protein OS=Camellia sinensis OX=4442 GN=HYC85_005209 PE=3 SV=1	-	-	tr|A0A7J7I0Q3|A0A7J7I0Q3_CAMSI (99.2%, 3.93e-85)	Endoplasmic reticulum transmembrane protein OS=Camellia sinensis OX=4442 GN=HYC85_005209 PE=3 SV=1	-	0.182001	0.0960691	0.230309	0.006872	0.0065425	0.00707473	0.0106903	0.00943139	0.0116271
CsSME02G141400	Chr2:52510144-52515184	+	2.00938	1.23801	1.08777	Protein kinase domain (IPR000719), Protein kinase-like domain superfamily (IPR011009), Leucine-rich repeat-containing N-terminal, plant-type (IPR013210), Leucine-rich repeat domain superfamily (IPR032675)	biological_process: protein phosphorylation (GO:0006468), molecular_function: ATP binding (GO:0005524), molecular_function: protein kinase activity (GO:0004672)	CSS0012781.1 (97.8%, 0.0)	Molecular Function: protein kinase activity (GO:0004672);; Molecular Function: ATP binding (GO:0005524);; Biological Process: protein phosphorylation (GO:0006468);; Cellular Component: integral component of membrane (GO:0016021);; Molecular Function: oxidoreductase activity (GO:0016491);;	--	--	Protein kinase domain	Putative uncharacterized protein {ECO:0000313|EMBL:CCB57634.1} OS=Vitis vinifera (Grape) PE=4 SV=1	PREDICTED: probable inactive receptor kinase At1g48480 [Vitis vinifera]	tr|A0A4S4F279|A0A4S4F279_CAMSI (77.0%, 1.87e-270)	Protein kinase domain-containing protein OS=Camellia sinensis var. sinensis OX=542762 GN=TEA_000926 PE=4 SV=1	sp|Q9LP77|Y1848_ARATH (57.0%, 1.14e-177)	Probable inactive receptor kinase At1g48480 OS=Arabidopsis thaliana OX=3702 GN=RKL1 PE=1 SV=1	tr|A0A4S4F279|A0A4S4F279_CAMSI (77.0%, 4.10e-268)	Protein kinase domain-containing protein OS=Camellia sinensis var. sinensis OX=542762 GN=TEA_000926 PE=4 SV=1	-	0.165413	0.0644244	0.224736	0.0069339	0.00668521	0.00716145	0.0104662	0.00900698	0.0116271
CsSME02G207900	Chr2:74832220-74836879	+	22.9494	38.4665	8.25751	Ribosomal protein L47, mitochondrial (IPR010729), Ribosomal protein L29/L35 superfamily (IPR036049), MRP-L47 superfamily, mitochondrial (IPR038340)	biological_process: translation (GO:0006412), cellular_component: mitochondrial ribosome (GO:0005761), cellular_component: ribosome (GO:0005840), molecular_function: structural constituent of ribosome (GO:0003735)	CSS0033619.1 (82.0%, 5.96e-71)	Molecular Function: structural constituent of ribosome (GO:0003735);; Cellular Component: mitochondrial ribosome (GO:0005761);; Biological Process: DNA-templated transcription, elongation (GO:0006354);; Biological Process: translation (GO:0006412);;	K17428|6.44819e-84|csv:101210906|K17428 large subunit ribosomal protein L47 | (RefSeq) 39S ribosomal protein L47, mitochondrial	Translation, ribosomal structure and biogenesis	Mitochondrial 39-S ribosomal protein L47 (MRP-L47)	Uncharacterized protein {ECO:0000313|EMBL:KGN63602.1} OS=Cucumis sativus (Cucumber) PE=4 SV=1	PREDICTED: 39S ribosomal protein L47, mitochondrial-like [Cucumis sativus]	tr|A0A4V3WJR5|A0A4V3WJR5_CAMSI (66.5%, 1.84e-57)	39S ribosomal protein L47, mitochondrial OS=Camellia sinensis var. sinensis OX=542762 GN=TEA_003391 PE=3 SV=1	-	-	tr|A0A5N6RPC1|A0A5N6RPC1_9ROSI (78.4%, 8.55e-65)	39S ribosomal protein L47, mitochondrial OS=Carpinus fangiana OX=176857 GN=FH972_019082 PE=3 SV=1	MRPL47, NCM1; large subunit ribosomal protein L47 (K17428)	0.161328	0.096623	0.221317	0.0046806	0.00231309	0.00693559	0.0089742	0.00633542	0.0105895
CsSME02G208000	Chr2:74860262-74863445	+	3.17857	0.007341	4.00066	-	-	CSS0033946.1 (100%, 0.0)	--	--	Transcription	TFIIS helical bundle-like domain	Putative uncharacterized protein {ECO:0000313|EMBL:CCB43003.1} OS=Vitis vinifera (Grape) PE=4 SV=1	PREDICTED: uncharacterized protein LOC100248456 [Vitis vinifera]	tr|A0A7J7HHG2|A0A7J7HHG2_CAMSI (97.4%, 0.0)	PUM-HD domain-containing protein OS=Camellia sinensis OX=4442 GN=HYC85_009358 PE=4 SV=1	-	-	tr|A0A7J7HHG2|A0A7J7HHG2_CAMSI (97.4%, 0.0)	PUM-HD domain-containing protein OS=Camellia sinensis OX=4442 GN=HYC85_009358 PE=4 SV=1	-	0.161328	0.096623	0.221317	0.0046806	0.00231309	0.00693559	0.0089742	0.00633542	0.0105895
CsSME02G208100	Chr2:74969047-74970411	+	0	0	33.2811	Chloramphenicol acetyltransferase-like domain superfamily (IPR023213)	-	CSS0012658.1 (44.3%, 9.97e-120)	Molecular Function: transferase activity (GO:0016740);;	--	--	Transferase family	HXXXD-type acyl-transferase family protein, putative {ECO:0000313|EMBL:EOY00795.1} OS=Theobroma cacao (Cacao) PE=4 SV=1	HXXXD-type acyl-transferase family protein, putative [Theobroma cacao]	tr|A0A4S4D8H8|A0A4S4D8H8_CAMSI (100%, 1.06e-225)	Vinorine synthase-like OS=Camellia sinensis var. sinensis OX=542762 GN=TEA_017834 PE=4 SV=1	sp|A0A2P1GIW7|SAT_CATRO (34.4%, 7.15e-78)	Stemmadenine O-acetyltransferase OS=Catharanthus roseus OX=4058 GN=SAT PE=1 SV=1	tr|A0A4S4D8H8|A0A4S4D8H8_CAMSI (100%, 2.33e-223)	Vinorine synthase-like OS=Camellia sinensis var. sinensis OX=542762 GN=TEA_017834 PE=4 SV=1	E2.3.1.133, HCT; shikimate O-hydroxycinnamoyltransferase [EC:2.3.1.133] (K13065)	0.173849	0.10993	0.221834	0.0042022	0.00215184	0.00635484	0.0084939	0.00578581	0.0104591
CsSME02G208200	Chr2:75996565-75997066	+	0	0	0	-	-	CSS0047259.1 (87.7%, 6.53e-31)	-	-	-	-	-	-	tr|A0A7J7G2R3|A0A7J7G2R3_CAMSI (71.4%, 9.17e-14)	P-loop containing nucleoside triphosphate hydrolases superfamily protein OS=Camellia sinensis OX=4442 GN=HYC85_026152 PE=4 SV=1	-	-	tr|A0A7J7G2R3|A0A7J7G2R3_CAMSI (71.4%, 2.02e-11)	P-loop containing nucleoside triphosphate hydrolases superfamily protein OS=Camellia sinensis OX=4442 GN=HYC85_026152 PE=4 SV=1	-	0.176276	0.144345	0.221031	0.0012643	0.000714438	0.00197739	0.0029724	0.00145236	0.00526574
CsSME02G208400	Chr2:77173226-77182482	+	0.683385	7.67044	4.95212	Chaperonin TCP-1, conserved site (IPR002194), Chaperonin Cpn60/GroEL/TCP-1 family (IPR002423), T-complex protein 1, gamma subunit (IPR012719), Chaperone tailless complex polypeptide 1 (TCP-1) (IPR017998), GroEL-like apical domain superfamily (IPR027409), TCP-1-like chaperonin intermediate domain superfamily (IPR027410), GroEL-like equatorial domain superfamily (IPR027413)	biological_process: protein folding (GO:0006457), molecular_function: ATP binding (GO:0005524), molecular_function: ATP hydrolysis activity (GO:0016887), molecular_function: ATP-dependent protein folding chaperone (GO:0140662), molecular_function: unfolded protein binding (GO:0051082)	CSS0022376.1 (95.3%, 0.0)	Molecular Function: ATP binding (GO:0005524);; Cellular Component: cytosol (GO:0005829);; Biological Process: rRNA processing (GO:0006364);; Biological Process: protein folding (GO:0006457);; Molecular Function: unfolded protein binding (GO:0051082);;	K09495|0|nnu:104587198|K09495 T-complex protein 1 subunit gamma | (RefSeq) T-complex protein 1 subunit gamma	Posttranslational modification, protein turnover, chaperones	TCP-1/cpn60 chaperonin family	T-complex protein 1 subunit gamma {ECO:0000256|RuleBase:RU004191} OS=Vitis vinifera (Grape) PE=3 SV=1	PREDICTED: T-complex protein 1 subunit gamma [Nelumbo nucifera]	tr|A0A4S4CWQ5|A0A4S4CWQ5_CAMSI (97.5%, 0.0)	T-complex protein 1 subunit gamma OS=Camellia sinensis var. sinensis OX=542762 GN=TEA_001572 PE=3 SV=1	sp|Q84WV1|TCPG_ARATH (89.9%, 0.0)	T-complex protein 1 subunit gamma OS=Arabidopsis thaliana OX=3702 GN=CCT3 PE=1 SV=1	tr|A0A4S4CWQ5|A0A4S4CWQ5_CAMSI (97.5%, 0.0)	T-complex protein 1 subunit gamma OS=Camellia sinensis var. sinensis OX=542762 GN=TEA_001572 PE=3 SV=1	CCT3, TRIC5; T-complex protein 1 subunit gamma (K09495)	0.196608	0.139938	0.235369	0.0018344	0.000678249	0.00276603	0.0046327	0.00161928	0.00755332
CsSME02G208500	Chr2:77192036-77194182	+	0	0	0	BURP domain (IPR004873)	-	CSS0030328.1 (100%, 8.80e-146)	--	--	--	--	Coffea canephora DH200=94 genomic scaffold, scaffold_64 {ECO:0000313|EMBL:CDP12374.1} OS=Coffea canephora (Robusta coffee) PE=4 SV=1	PREDICTED: probable polygalacturonase non-catalytic subunit JP650 [Sesamum indicum]	tr|A0A4S4CVD1|A0A4S4CVD1_CAMSI (99.7%, 1.22e-274)	BURP domain-containing protein OS=Camellia sinensis var. sinensis OX=542762 GN=TEA_001570 PE=4 SV=1	sp|Q40161|GP1_SOLLC (66.1%, 1.79e-118)	Polygalacturonase-1 non-catalytic subunit beta OS=Solanum lycopersicum OX=4081 GN=GP1 PE=1 SV=1	tr|A0A4S4CVD1|A0A4S4CVD1_CAMSI (99.7%, 2.69e-272)	BURP domain-containing protein OS=Camellia sinensis var. sinensis OX=542762 GN=TEA_001570 PE=4 SV=1	-	0.196608	0.139938	0.235369	0.0018344	0.000678249	0.00276603	0.0046327	0.00161928	0.00755332
CsSME02G208600	Chr2:77245075-77248998	+	7.04326	3.97196	36.9706	Myc-type, basic helix-loop-helix (bHLH) domain (IPR011598), Helix-loop-helix DNA-binding domain superfamily (IPR036638)	molecular_function: protein dimerization activity (GO:0046983)	CSS0018561.1 (100%, 1.42e-121)	Molecular Function: protein dimerization activity (GO:0046983);;	--	--	Helix-loop-helix DNA-binding domain	Putative uncharacterized protein {ECO:0000313|EMBL:CBI15047.3} OS=Vitis vinifera (Grape) PE=4 SV=1	PREDICTED: uncharacterized protein LOC100253569 [Vitis vinifera]	tr|A0A4S4D1N2|A0A4S4D1N2_CAMSI (100%, 2.26e-121)	BHLH domain-containing protein OS=Camellia sinensis var. sinensis OX=542762 GN=TEA_015273 PE=4 SV=1	sp|F4JIJ7|BH162_ARATH (36.2%, 1.80e-25)	Transcription factor bHLH162 OS=Arabidopsis thaliana OX=3702 GN=BHLH162 PE=1 SV=1	tr|A0A4S4D1N2|A0A4S4D1N2_CAMSI (100%, 4.97e-119)	BHLH domain-containing protein OS=Camellia sinensis var. sinensis OX=542762 GN=TEA_015273 PE=4 SV=1	-	0.203811	0.139938	0.235369	0.0020438	0.000945791	0.00277276	0.005213	0.00215606	0.00755332
CsSME02G208700	Chr2:77264804-77268353	-	0	0	0.063437	SWEET sugar transporter (IPR004316)	cellular_component: membrane (GO:0016020)	CSS0009453.1 (100%, 2.77e-169)	Cellular Component: integral component of plasma membrane (GO:0005887);; Biological Process: carbohydrate transport (GO:0008643);; Molecular Function: sugar transmembrane transporter activity (GO:0051119);;	K15382|1.83127e-119|sly:101266340|K15382 solute carrier family 50 (sugar transporter) | (RefSeq) std1; bidirectional sugar transporter SWEET5	General function prediction only	Sugar efflux transporter for intercellular exchange	Bidirectional sugar transporter SWEET5-like protein {ECO:0000313|EMBL:AII99833.1} OS=Nicotiana tabacum (Common tobacco) PE=2 SV=1	PREDICTED: bidirectional sugar transporter SWEET5-like [Nicotiana sylvestris]	tr|A0A2R4QK93|A0A2R4QK93_CAMSI (100%, 4.39e-169)	Bidirectional sugar transporter SWEET OS=Camellia sinensis OX=4442 PE=2 SV=1	sp|Q9FM10|SWET5_ARATH (70.3%, 3.88e-111)	Bidirectional sugar transporter SWEET5 OS=Arabidopsis thaliana OX=3702 GN=SWEET5 PE=1 SV=2	tr|A0A2R4QK93|A0A2R4QK93_CAMSI (100%, 9.66e-167)	Bidirectional sugar transporter SWEET OS=Camellia sinensis OX=4442 PE=2 SV=1	SLC50A, SWEET; solute carrier family 50 (sugar transporter) (K15382)	0.203811	0.139938	0.235369	0.0020438	0.000945791	0.00277276	0.005213	0.00215606	0.00755332
CsSME02G208800	Chr2:77287592-77287964	-	3.67363	8.00705	14.9751	-	-	CSS0006223.1 (100%, 1.99e-56)	-	-	-	-	-	-	tr|A0A4S4E3G4|A0A4S4E3G4_CAMSI (76.3%, 1.81e-31)	Protein kinase domain-containing protein OS=Camellia sinensis var. sinensis OX=542762 GN=TEA_022077 PE=3 SV=1	-	-	tr|A0A4S4E3G4|A0A4S4E3G4_CAMSI (76.3%, 3.97e-29)	Protein kinase domain-containing protein OS=Camellia sinensis var. sinensis OX=542762 GN=TEA_022077 PE=3 SV=1	-	0.203811	0.139938	0.235369	0.0020438	0.000945791	0.00277276	0.005213	0.00215606	0.00755332
CsSME02G208900	Chr2:77296690-77297124	+	0	1.73236	4.95714	Zinc finger, RING-type (IPR001841), Zinc finger, RING/FYVE/PHD-type (IPR013083)	-	CSS0041492.1 (100%, 1.00e-99)	Molecular Function: metal ion binding (GO:0046872);;	--	Posttranslational modification, protein turnover, chaperones	Ring finger domain	RING/U-box superfamily protein, putative {ECO:0000313|EMBL:EOY20682.1} OS=Theobroma cacao (Cacao) PE=4 SV=1	PREDICTED: RING-H2 finger protein ATL56-like [Vitis vinifera]	tr|A0A4S4D1L4|A0A4S4D1L4_CAMSI (100%, 1.59e-99)	RING-type domain-containing protein OS=Camellia sinensis var. sinensis OX=542762 GN=TEA_015253 PE=4 SV=1	sp|Q9LSW9|ATL16_ARATH (34.6%, 6.36e-16)	RING-H2 finger protein ATL16 OS=Arabidopsis thaliana OX=3702 GN=ATL16 PE=2 SV=1	tr|A0A4S4D1L4|A0A4S4D1L4_CAMSI (100%, 3.49e-97)	RING-type domain-containing protein OS=Camellia sinensis var. sinensis OX=542762 GN=TEA_015253 PE=4 SV=1	-	0.203811	0.139938	0.235369	0.0020438	0.000945791	0.00277276	0.005213	0.00215606	0.00755332
CsSME02G209000	Chr2:77326381-77330984	-	356.738	175.502	89.7251	DSS1/SEM1 (IPR007834)	biological_process: mRNA export from nucleus (GO:0006406), biological_process: proteasome assembly (GO:0043248), cellular_component: proteasome regulatory particle, lid subcomplex (GO:0008541)	CSS0022405.1 (100%, 2.22e-36)	Cellular Component: proteasome complex (GO:0000502);;	K10881|1.4576e-18|obr:107303488|K10881 26 proteasome complex subunit DSS1 | (RefSeq) probable 26S proteasome complex subunit sem1	Function unknown	DSS1/SEM1 family	Uncharacterized protein {ECO:0000313|EMBL:EXB93792.1} OS=Morus notabilis PE=4 SV=1	hypothetical protein L484_010934 [Morus notabilis]	tr|A0A4S4ECT0|A0A4S4ECT0_CAMSI (82.9%, 5.66e-11)	26S proteasome complex subunit SEM1 OS=Camellia sinensis var. sinensis OX=542762 GN=TEA_009366 PE=3 SV=1	sp|Q9XIR8|SEM11_ARATH (76.7%, 9.09e-22)	Protein DELETION OF SUV3 SUPPRESSOR 1(I) OS=Arabidopsis thaliana OX=3702 GN=DSS1(I) PE=1 SV=1	tr|A0A2R6PUJ7|A0A2R6PUJ7_ACTCC (94.5%, 3.70e-32)	26S proteasome complex subunit SEM1 OS=Actinidia chinensis var. chinensis OX=1590841 GN=CEY00_Acc26745 PE=3 SV=1	SHFM1, DSS1, RPN15; 26 proteasome complex subunit DSS1 (K10881)	0.212245	0.139938	0.236567	0.0022126	0.00130945	0.00277276	0.0057158	0.00279008	0.00755332
CsSME02G209100	Chr2:77345188-77354322	-	0	13.5702	67.374	Aldehyde dehydrogenase domain (IPR015590), Aldehyde dehydrogenase, cysteine active site (IPR016160), Aldehyde/histidinol dehydrogenase (IPR016161), Aldehyde dehydrogenase, N-terminal (IPR016162), Aldehyde dehydrogenase, C-terminal (IPR016163), Aldehyde dehydrogenase, glutamic acid active site (IPR029510)	molecular_function: oxidoreductase activity (GO:0016491), molecular_function: oxidoreductase activity, acting on the aldehyde or oxo group of donors, NAD or NADP as acceptor (GO:0016620)	CSS0000475.2 (97.3%, 0.0)	Molecular Function: retinal dehydrogenase activity (GO:0001758);; Molecular Function: 3-chloroallyl aldehyde dehydrogenase activity (GO:0004028);; Molecular Function: aldehyde dehydrogenase (NAD) activity (GO:0004029);; Molecular Function: ATP binding (GO:0005524);; Cellular Component: mitochondrion (GO:0005739);; Biological Process: oxidation-reduction process (GO:0055114);;	K00128|0|rcu:8289031|K00128 aldehyde dehydrogenase (NAD+) [EC:1.2.1.3] | (RefSeq) aldehyde dehydrogenase family 2 member B4, mitochondrial	Energy production and conversion	Aldehyde dehydrogenase family	Aldehyde dehydrogenase 1 {ECO:0000313|EMBL:AAO72532.1} (Precursor) OS=Lotus corniculatus (Bird's-foot trefoil) PE=1 SV=1	Aldehyde dehydrogenase family 2 member B4, mitochondrial [Glycine soja]	tr|A0A4S4D0E5|A0A4S4D0E5_CAMSI (100%, 0.0)	Aldedh domain-containing protein OS=Camellia sinensis var. sinensis OX=542762 GN=TEA_015270 PE=3 SV=1	sp|Q9SU63|AL2B4_ARATH (79.6%, 0.0)	Aldehyde dehydrogenase family 2 member B4, mitochondrial OS=Arabidopsis thaliana OX=3702 GN=ALDH2B4 PE=1 SV=1	tr|A0A4S4D0E5|A0A4S4D0E5_CAMSI (100%, 0.0)	Aldedh domain-containing protein OS=Camellia sinensis var. sinensis OX=542762 GN=TEA_015270 PE=3 SV=1	ALDH; aldehyde dehydrogenase (NAD+) [EC:1.2.1.3] (K00128)	0.212245	0.139938	0.236567	0.0022126	0.00130945	0.00277276	0.0057158	0.00279008	0.00755332
CsSME02G209200	Chr2:77359795-77360385	+	0	0	0	Peptidase A22A, presenilin (IPR001108)	biological_process: protein processing (GO:0016485), cellular_component: membrane (GO:0016020), molecular_function: aspartic-type endopeptidase activity (GO:0004190)	CSS0039416.1 (67.2%, 3.24e-66)	Molecular Function: endopeptidase activity (GO:0004175);; Cellular Component: nucleus (GO:0005634);; Cellular Component: integral component of plasma membrane (GO:0005887);; Biological Process: regulation of DNA replication (GO:0006275);; Biological Process: DNA methylation (GO:0006306);; Biological Process: chromatin silencing (GO:0006342);; Biological Process: cell-cell signaling (GO:0007267);;…	K04505|1.34775e-107|rcu:8268579|K04505 presenilin 1 [EC:3.4.23.-] | (RefSeq) presenilin-like protein At1g08700	Signal transduction mechanisms	Presenilin	Presenilin {ECO:0000256|RuleBase:RU361148} OS=Ricinus communis (Castor bean) PE=3 SV=1	conserved hypothetical protein [Ricinus communis]	tr|A0A7J7H1M6|A0A7J7H1M6_CAMSI (92.2%, 2.29e-97)	Uncharacterized protein OS=Camellia sinensis OX=4442 GN=HYC85_016683 PE=4 SV=1	sp|O64668|PSNA_ARATH (59.2%, 3.20e-64)	Presenilin-like protein At1g08700 OS=Arabidopsis thaliana OX=3702 GN=At1g08700 PE=1 SV=1	tr|A0A7J7H1M6|A0A7J7H1M6_CAMSI (92.2%, 5.04e-95)	Uncharacterized protein OS=Camellia sinensis OX=4442 GN=HYC85_016683 PE=4 SV=1	-	0.212245	0.139938	0.236567	0.0022126	0.00130945	0.00277276	0.0057158	0.00279008	0.00755332
CsSME02G209300	Chr2:77384817-77393529	-	10.4866	0.739482	17.7124	-	-	CSS0015692.1 (99.2%, 8.37e-196)	--	--	--	--	Putative uncharacterized protein {ECO:0000313|EMBL:CBI15058.3} OS=Vitis vinifera (Grape) PE=4 SV=1	PREDICTED: uncharacterized protein LOC100256944 isoform X1 [Vitis vinifera]	tr|A0A4S4D1K5|A0A4S4D1K5_CAMSI (100%, 1.99e-116)	DUF1084 domain-containing protein OS=Camellia sinensis var. sinensis OX=542762 GN=TEA_015243 PE=4 SV=1	-	-	tr|A0A834G1C1|A0A834G1C1_RHOSS (82.5%, 7.67e-164)	DUF4184 family protein OS=Rhododendron simsii OX=118357 GN=RHSIM_Rhsim12G0163300 PE=4 SV=1	-	0.212245	0.139938	0.236567	0.0022126	0.00130945	0.00277276	0.0057158	0.00279008	0.00755332
CsSME02G209400	Chr2:77391013-77391369	+	0.001361	0	0	-	-	CSS0048532.1 (99.2%, 1.22e-83)	-	-	-	-	-	-	-	-	-	-	-	-	-	0.212245	0.139938	0.236567	0.0022126	0.00130945	0.00277276	0.0057158	0.00279008	0.00755332
CsSME02G209500	Chr2:77404591-77405790	+	29.9277	0	96.1897	Ribonuclease III domain (IPR000999), Ribonuclease III, endonuclease domain superfamily (IPR036389)	biological_process: RNA processing (GO:0006396), molecular_function: ribonuclease III activity (GO:0004525)	CSS0037538.1 (98.9%, 4.92e-125)	Molecular Function: RNA binding (GO:0003723);; Molecular Function: ribonuclease III activity (GO:0004525);; Cellular Component: vacuole (GO:0005773);; Biological Process: production of ta-siRNAs involved in RNA interference (GO:0010267);; Biological Process: rRNA catabolic process (GO:0016075);; Biological Process: production of miRNAs involved in gene silencing by miRNA (GO:0035196);; Biological…	--	--	Ribonuclease-III-like	Putative uncharacterized protein {ECO:0000313|EMBL:CBI15060.3} OS=Vitis vinifera (Grape) PE=4 SV=1	PREDICTED: uncharacterized protein NFD2 [Vitis vinifera]	tr|A0A7J7H1J1|A0A7J7H1J1_CAMSI (96.2%, 2.71e-118)	RNase III domain-containing protein OS=Camellia sinensis OX=4442 GN=HYC85_016685 PE=4 SV=1	sp|Q9FYL8|NFD2_ARATH (61.3%, 5.48e-62)	Protein NUCLEAR FUSION DEFECTIVE 2 OS=Arabidopsis thaliana OX=3702 GN=NFD2 PE=2 SV=1	tr|A0A7J7H1J1|A0A7J7H1J1_CAMSI (96.2%, 5.95e-116)	RNase III domain-containing protein OS=Camellia sinensis OX=4442 GN=HYC85_016685 PE=4 SV=1	-	0.221303	0.159884	0.236567	0.0023634	0.00149994	0.00281729	0.0061884	0.00329982	0.00755332
CsSME02G209600	Chr2:77439372-77440012	+	28.3614	34.2954	188.603	-	-	CSS0036833.1 (98.7%, 3.79e-118)	--	--	--	--	Uncharacterized protein {ECO:0000313|EnsemblPlants:PGSC0003DMT400062926} OS=Solanum tuberosum (Potato) PE=4 SV=1	PREDICTED: uncharacterized protein LOC104114536 [Nicotiana tomentosiformis]	tr|A0A4S4ER31|A0A4S4ER31_CAMSI (64.2%, 7.85e-66)	Reverse transcriptase domain-containing protein OS=Camellia sinensis var. sinensis OX=542762 GN=TEA_019324 PE=4 SV=1	-	-	tr|A0A5J5BCC6|A0A5J5BCC6_9ASTE (65.4%, 1.02e-71)	Reverse transcriptase domain-containing protein OS=Nyssa sinensis OX=561372 GN=F0562_024808 PE=4 SV=1	-	0.221303	0.159884	0.236567	0.0023634	0.00149994	0.00281729	0.0061884	0.00329982	0.00755332
CsSME02G209700	Chr2:77443813-77445385	-	0	0	0.017448	Zinc finger, RING-type (IPR001841), Zinc finger, RING/FYVE/PHD-type (IPR013083)	-	CSS0006213.1 (99.7%, 9.56e-250)	Molecular Function: metal ion binding (GO:0046872);;	--	Posttranslational modification, protein turnover, chaperones	Ring finger domain	Uncharacterized protein {ECO:0000313|EMBL:EMJ10462.1} OS=Prunus persica (Peach) PE=4 SV=1	PREDICTED: RING-H2 finger protein ATL46-like [Populus euphratica]	tr|A0A4S4ENS3|A0A4S4ENS3_CAMSI (99.7%, 1.52e-249)	RING-type domain-containing protein OS=Camellia sinensis var. sinensis OX=542762 GN=TEA_019081 PE=4 SV=1	sp|Q9FL07|ATL46_ARATH (52.7%, 6.92e-94)	RING-H2 finger protein ATL46 OS=Arabidopsis thaliana OX=3702 GN=ATL46 PE=2 SV=1	tr|A0A4S4ENS3|A0A4S4ENS3_CAMSI (99.7%, 3.34e-247)	RING-type domain-containing protein OS=Camellia sinensis var. sinensis OX=542762 GN=TEA_019081 PE=4 SV=1	-	0.221303	0.159884	0.236567	0.0023634	0.00149994	0.00281729	0.0061884	0.00329982	0.00755332
CsSME02G209800	Chr2:77448248-77448861	-	0	0	1.34944	-	-	-	-	-	-	-	-	-	-	-	-	-	-	-	-	0.221303	0.159884	0.236567	0.0023634	0.00149994	0.00281729	0.0061884	0.00329982	0.00755332
CsSME02G209900	Chr2:77454997-77463368	-	5.10655	4.30657	6.55385	PDZ domain (IPR001478), Peptidase S1C (IPR001940), Peptidase S1, PA clan (IPR009003), PDZ superfamily (IPR036034), Protease Do-like, PDZ domain (IPR041517), Peptidase S1, PA clan, chymotrypsin-like fold (IPR043504), Protease Do-like, PDZ domain superfamily (IPR046449)	biological_process: proteolysis (GO:0006508), molecular_function: protein binding (GO:0005515), molecular_function: serine-type endopeptidase activity (GO:0004252)	CSS0027822.1 (99.8%, 0.0)	Molecular Function: DNA binding (GO:0003677);; Molecular Function: serine-type endopeptidase activity (GO:0004252);; Cellular Component: nucleolus (GO:0005730);; Biological Process: regulation of transcription, DNA-templated (GO:0006355);; Biological Process: mRNA export from nucleus (GO:0006406);; Biological Process: proteolysis (GO:0006508);; Biological Process: protein import into nucleus (GO:…	--	Posttranslational modification, protein turnover, chaperones	Trypsin	Uncharacterized protein {ECO:0000313|EnsemblPlants:GLYMA05G01930.1} OS=Glycine max (Soybean) PE=4 SV=1	PREDICTED: protease Do-like 9-like [Glycine max]	tr|A0A7J7H0C4|A0A7J7H0C4_CAMSI (99.3%, 0.0)	Protease Do-like 9 OS=Camellia sinensis OX=4442 GN=HYC85_016687 PE=3 SV=1	sp|Q9FL12|DEGP9_ARATH (72.4%, 4.32e-297)	Protease Do-like 9 OS=Arabidopsis thaliana OX=3702 GN=DEGP9 PE=1 SV=1	tr|A0A7J7H0C4|A0A7J7H0C4_CAMSI (99.3%, 0.0)	Protease Do-like 9 OS=Camellia sinensis OX=4442 GN=HYC85_016687 PE=3 SV=1	DEGP9; protease Do-like 9 [EC:3.4.21.-] (K25897)	0.221303	0.159884	0.236567	0.0023634	0.00149994	0.00281729	0.0061884	0.00329982	0.00755332
CsSME02G210000	Chr2:77687773-77694099	+	0	0	0	-	-	CSS0010170.1 (95.0%, 3.71e-307)	--	--	--	--	Putative uncharacterized protein {ECO:0000313|EMBL:CAN66510.1} OS=Vitis vinifera (Grape) PE=4 SV=1	hypothetical protein VITISV_003620 [Vitis vinifera]	tr|A0A7J7FXV2|A0A7J7FXV2_CAMSI (51.9%, 3.71e-131)	Rad21_Rec8_N domain-containing protein OS=Camellia sinensis OX=4442 GN=HYC85_027965 PE=4 SV=1	-	-	tr|A0A7J7FXV2|A0A7J7FXV2_CAMSI (51.9%, 8.15e-129)	Rad21_Rec8_N domain-containing protein OS=Camellia sinensis OX=4442 GN=HYC85_027965 PE=4 SV=1	-	0.22722	0.198215	0.236567	0.0027227	0.00203149	0.00354659	0.0069978	0.00508742	0.00775188
CsSME02G210100	Chr2:78141949-78160866	-	0	0	0	PB1 domain (IPR000270), RWP-RK domain (IPR003035), Protein NLP (IPR045012)	molecular_function: DNA-binding transcription factor activity (GO:0003700), molecular_function: protein binding (GO:0005515)	CSS0008760.1 (79.5%, 3.55e-75)	--	--	--	RWP-RK domain	Transcription factor, putative {ECO:0000313|EMBL:EOY25090.1} OS=Theobroma cacao (Cacao) PE=4 SV=1	Transcription factor, putative [Theobroma cacao]	tr|A0A4S4D3K2|A0A4S4D3K2_CAMSI (93.5%, 1.03e-85)	PB1 domain-containing protein OS=Camellia sinensis var. sinensis OX=542762 GN=TEA_021282 PE=4 SV=1	sp|Q84TH9|NLP7_ARATH (47.6%, 3.12e-17)	Protein NLP7 OS=Arabidopsis thaliana OX=3702 GN=NLP7 PE=1 SV=2	tr|A0A4S4D3K2|A0A4S4D3K2_CAMSI (93.5%, 2.27e-83)	PB1 domain-containing protein OS=Camellia sinensis var. sinensis OX=542762 GN=TEA_021282 PE=4 SV=1	-	0.180706	0.114448	0.236567	0.0046056	0.00263344	0.00797725	0.0087324	0.0071836	0.0116526
CsSME02G210200	Chr2:78143773-78149501	+	0.025037	0.015677	0.017233	Aminotransferase-like, plant mobile domain (IPR019557)	-	CSS0018784.1 (84.5%, 0.0)	--	--	--	Plant mobile domain	CHD3-type chromatin-remodeling factor PICKLE {ECO:0000313|EMBL:EXB38650.1} OS=Morus notabilis PE=4 SV=1	CHD3-type chromatin-remodeling factor PICKLE [Morus notabilis]	tr|A0A7J7FYF3|A0A7J7FYF3_CAMSI (82.0%, 0.0)	PMD domain-containing protein OS=Camellia sinensis OX=4442 GN=HYC85_029624 PE=4 SV=1	-	-	tr|A0A7J7FYF3|A0A7J7FYF3_CAMSI (82.0%, 0.0)	PMD domain-containing protein OS=Camellia sinensis OX=4442 GN=HYC85_029624 PE=4 SV=1	-	0.180706	0.114448	0.236567	0.0046056	0.00263344	0.00797725	0.0087324	0.0071836	0.0116526
CsSME02G210300	Chr2:78191217-78191432	-	0	0	0	-	-	CSS0013431.1 (91.5%, 3.18e-44)	Cellular Component: nucleus (GO:0005634);; Cellular Component: cytosol (GO:0005829);; Biological Process: fatty acid beta-oxidation (GO:0006635);; Molecular Function: peptidase activity (GO:0008233);; Cellular Component: proteasome regulatory particle, lid subcomplex (GO:0008541);; Biological Process: toxin catabolic process (GO:0009407);; Biological Process: response to heat (GO:0009408);; Biolo…	K03031|2.37901e-20|nnu:104599145|K03031 26S proteasome regulatory subunit N12 | (RefSeq) 26S proteasome non-ATPase regulatory subunit 8 homolog A-like	Posttranslational modification, protein turnover, chaperones	--	26S proteasome regulatory particle non-ATPase subunit 12 {ECO:0000313|EMBL:ABI31652.1} OS=Camellia sinensis (Tea) PE=2 SV=1	26S proteasome regulatory particle non-ATPase subunit 12 [Camellia sinensis]	tr|A0A7J7G3V6|A0A7J7G3V6_CAMSI (72.9%, 1.45e-23)	CSN8_PSD8_EIF3K domain-containing protein OS=Camellia sinensis OX=4442 GN=HYC85_026539 PE=4 SV=1	sp|Q9SGW3|PSD8A_ARATH (82.6%, 1.90e-21)	26S proteasome non-ATPase regulatory subunit 8 homolog A OS=Arabidopsis thaliana OX=3702 GN=RPN12A PE=1 SV=1	tr|A0A6A4KZX6|A0A6A4KZX6_9ERIC (74.1%, 4.76e-22)	CSN8_PSD8_EIF3K domain-containing protein (Fragment) OS=Rhododendron williamsianum OX=262921 GN=C3L33_16986 PE=4 SV=1	-	0.180706	0.114448	0.236567	0.0046056	0.00263344	0.00797725	0.0087324	0.0071836	0.0116526
CsSME02G210400	Chr2:78387207-78391310	+	8.32428	2.08323	9.11155	Zinc finger, RING-type (IPR001841), Zinc finger, RING/FYVE/PHD-type (IPR013083), E3 ubiquitin-protein ligase SIS3 (IPR044793)	biological_process: sugar mediated signaling pathway (GO:0010182), molecular_function: ubiquitin-protein transferase activity (GO:0004842)	CSS0015009.1 (85.1%, 2.39e-246)	Molecular Function: ubiquitin-protein transferase activity (GO:0004842);; Molecular Function: zinc ion binding (GO:0008270);; Biological Process: response to high light intensity (GO:0009644);; Biological Process: sugar mediated signaling pathway (GO:0010182);; Biological Process: glucuronoxylan metabolic process (GO:0010413);; Biological Process: protein ubiquitination (GO:0016567);; Biological …	K16284|0|gra:105794133|K16284 E3 ubiquitin-protein ligase SIS3 [EC:2.3.2.27] | (RefSeq) E3 ubiquitin-protein ligase SIS3	Posttranslational modification, protein turnover, chaperones	Ring finger domain	Protein binding protein, putative {ECO:0000313|EMBL:EEF52013.1} OS=Ricinus communis (Castor bean) PE=4 SV=1	protein binding protein, putative [Ricinus communis]	tr|A0A4S4EUI1|A0A4S4EUI1_CAMSI (96.2%, 1.08e-287)	RING-type domain-containing protein OS=Camellia sinensis var. sinensis OX=542762 GN=TEA_002370 PE=4 SV=1	sp|Q8GYT9|SIS3_ARATH (72.4%, 1.31e-195)	E3 ubiquitin-protein ligase SIS3 OS=Arabidopsis thaliana OX=3702 GN=SIS3 PE=2 SV=2	tr|A0A4S4EUI1|A0A4S4EUI1_CAMSI (96.2%, 2.38e-285)	RING-type domain-containing protein OS=Camellia sinensis var. sinensis OX=542762 GN=TEA_002370 PE=4 SV=1	SIS3; E3 ubiquitin-protein ligase SIS3 [EC:2.3.2.27] (K16284)	0.155344	0.106706	0.230518	0.0057877	0.00281729	0.00879841	0.0097449	0.00751594	0.0125318
CsSME02G226600	Chr2:85150485-85151226	+	0.133637	0.009801	0.148706	-	-	CSS0009046.1 (87.3%, 8.49e-70)	-	-	-	-	-	-	tr|A0A7J7FVH8|A0A7J7FVH8_CAMSI (96.4%, 2.61e-87)	BZIP domain-containing protein OS=Camellia sinensis OX=4442 GN=HYC85_028288 PE=4 SV=1	-	-	tr|A0A7J7FVH8|A0A7J7FVH8_CAMSI (96.4%, 5.74e-85)	BZIP domain-containing protein OS=Camellia sinensis OX=4442 GN=HYC85_028288 PE=4 SV=1	-	0.172825	0.116285	0.221235	0.0043613	0.00346261	0.00575717	0.0097418	0.00950271	0.0101036
CsSME02G226700	Chr2:85227775-85235380	-	0.592044	0	7.99857	Vta1/Callose synthase, N-terminal domain superfamily (IPR023175)	-	CSS0025970.1 (100%, 3.90e-180)	Cellular Component: 1,3-beta-D-glucan synthase complex (GO:0000148);; Molecular Function: 1,3-beta-D-glucan synthase activity (GO:0003843);; Biological Process: (1->3)-beta-D-glucan biosynthetic process (GO:0006075);;	K11000|0|sind:105158060|K11000 callose synthase [EC:2.4.1.-] | (RefSeq) callose synthase 10	Cell wall/membrane/envelope biogenesis	1,3-beta-glucan synthase component	Uncharacterized protein {ECO:0000313|EMBL:EYU40120.1} OS=Erythranthe guttata (Yellow monkey flower) PE=4 SV=1	PREDICTED: callose synthase 10 [Nicotiana sylvestris]	tr|A0A4S4D821|A0A4S4D821_CAMSI (95.7%, 1.41e-187)	1,3-beta-glucan synthase OS=Camellia sinensis var. sinensis OX=542762 GN=TEA_028876 PE=4 SV=1	sp|Q9SJM0|CALSA_ARATH (76.3%, 5.59e-134)	Callose synthase 10 OS=Arabidopsis thaliana OX=3702 GN=CALS10 PE=2 SV=5	tr|A0A4S4D821|A0A4S4D821_CAMSI (95.7%, 3.10e-185)	1,3-beta-glucan synthase OS=Camellia sinensis var. sinensis OX=542762 GN=TEA_028876 PE=4 SV=1	-	0.183896	0.116285	0.233967	0.0041669	0.00346261	0.00543618	0.0097947	0.00950271	0.0105493
CsSME02G226800	Chr2:85176468-85176731	+	0	0.593362	2.58645	-	-	CSS0035087.1 (68.5%, 1.01e-35)	--	--	--	--	Uncharacterized protein {ECO:0000313|EMBL:EOY07045.1} OS=Theobroma cacao (Cacao) PE=4 SV=1	Putative sel1-like repeat-containing protein L18 [Gossypium arboreum]	tr|A0A4V3WMQ8|A0A4V3WMQ8_CAMSI (78.7%, 7.29e-28)	Uncharacterized protein OS=Camellia sinensis var. sinensis OX=542762 GN=TEA_007451 PE=4 SV=1	-	-	tr|A0A5B7B4F0|A0A5B7B4F0_DAVIN (58.7%, 2.76e-27)	Sel1-like repeat-containing protein OS=Davidia involucrata OX=16924 GN=Din_032667 PE=4 SV=1	-	0.172825	0.116285	0.221235	0.0043613	0.00346261	0.00575717	0.0097418	0.00950271	0.0101036
CsSME02G226900	Chr2:85286463-85287491	+	0	0	0	-	-	CSS0044371.1 (86.1%, 5.28e-164)	--	--	--	MULE transposase domain	Putative uncharacterized protein {ECO:0000313|EMBL:CAN68410.1} OS=Vitis vinifera (Grape) PE=4 SV=1	PREDICTED: uncharacterized protein LOC104896902 [Beta vulgaris subsp. vulgaris]	tr|A0A7J7FVP6|A0A7J7FVP6_CAMSI (99.1%, 3.87e-255)	SWIM-type domain-containing protein OS=Camellia sinensis OX=4442 GN=HYC85_028641 PE=4 SV=1	-	-	tr|A0A7J7FVP6|A0A7J7FVP6_CAMSI (99.1%, 8.51e-253)	SWIM-type domain-containing protein OS=Camellia sinensis OX=4442 GN=HYC85_028641 PE=4 SV=1	-	0.183896	0.116285	0.233967	0.0041669	0.00346261	0.00543618	0.0097947	0.00950271	0.0105493
CsSME02G227000	Chr2:85305694-85315260	+	17.5584	7.992	32.6876	Flavoprotein (IPR003382), Flavin prenyltransferase-like (IPR036551)	molecular_function: catalytic activity (GO:0003824)	CSS0017851.1 (100%, 2.81e-155)	Molecular Function: phosphopantothenoylcysteine decarboxylase activity (GO:0004633);; Biological Process: coenzyme A biosynthetic process (GO:0015937);; Biological Process: hyperosmotic salinity response (GO:0042538);;	K01598|1.21178e-137|rcu:8275083|K01598 phosphopantothenoylcysteine decarboxylase [EC:4.1.1.36] | (RefSeq) phosphopantothenoylcysteine decarboxylase	--	Flavoprotein	Phosphopentothenoylcysteine decarboxylase, putative {ECO:0000313|EMBL:EEF36071.1} OS=Ricinus communis (Castor bean) PE=4 SV=1	phosphopentothenoylcysteine decarboxylase, putative [Ricinus communis]	tr|A0A7J7HY50|A0A7J7HY50_CAMSI (100%, 2.93e-152)	Flavoprotein domain-containing protein OS=Camellia sinensis OX=4442 GN=HYC85_004572 PE=4 SV=1	sp|Q9SWE5|HAL3A_ARATH (80.9%, 7.91e-122)	Phosphopantothenoylcysteine decarboxylase OS=Arabidopsis thaliana OX=3702 GN=HAL3A PE=1 SV=1	tr|A0A7J7HY50|A0A7J7HY50_CAMSI (100%, 6.45e-150)	Flavoprotein domain-containing protein OS=Camellia sinensis OX=4442 GN=HYC85_004572 PE=4 SV=1	PPCDC, coaC; phosphopantothenoylcysteine decarboxylase [EC:4.1.1.36] (K01598)	0.195423	0.134446	0.233967	0.0040099	0.00346261	0.00499082	0.0098908	0.00950271	0.0108176
CsSME02G227100	Chr2:85317136-85321984	-	3.81752	3.06954	9.08713	Zinc finger, RING-type (IPR001841), Zinc finger, RING/FYVE/PHD-type (IPR013083), Zinc finger, RING-type, conserved site (IPR017907)	-	CSS0004994.1 (99.6%, 6.63e-194)	Molecular Function: zinc ion binding (GO:0008270);; Molecular Function: ligase activity (GO:0016874);;	--	Posttranslational modification, protein turnover, chaperones	Zinc finger, C3HC4 type (RING finger)	Uncharacterized protein {ECO:0000313|EMBL:EEE96330.2} OS=Populus trichocarpa (Western balsam poplar) PE=4 SV=2	hypothetical protein POPTR_0012s09480g [Populus trichocarpa]	tr|A0A7J7GZ24|A0A7J7GZ24_CAMSI (66.0%, 8.52e-118)	RING-type domain-containing protein OS=Camellia sinensis OX=4442 GN=HYC85_015449 PE=4 SV=1	sp|Q9M022|AIRP2_ARATH (47.2%, 3.49e-70)	E3 ubiquitin-protein ligase AIRP2 OS=Arabidopsis thaliana OX=3702 GN=AIRP2 PE=1 SV=1	tr|A0A5B7ASW1|A0A5B7ASW1_DAVIN (79.2%, 3.79e-149)	RING-type domain-containing protein OS=Davidia involucrata OX=16924 GN=Din_028377 PE=4 SV=1	-	0.195423	0.134446	0.233967	0.0040099	0.00346261	0.00499082	0.0098908	0.00950271	0.0108176
CsSME02G227200	Chr2:85329859-85331039	-	3.96132	10.9481	0	-	-	-	-	-	-	-	-	-	tr|A0A4S4DGG4|A0A4S4DGG4_CAMSI (88.9%, 5.57e-04)	AP2/ERF domain-containing protein OS=Camellia sinensis var. sinensis OX=542762 GN=TEA_001319 PE=4 SV=1	-	-	-	-	-	0.195423	0.134446	0.233967	0.0040099	0.00346261	0.00499082	0.0098908	0.00950271	0.0108176
CsSME02G227300	Chr2:85374655-85375098	-	0.674681	0	0.610983	-	-	-	-	-	-	-	-	-	-	-	-	-	-	-	-	0.195423	0.134446	0.233967	0.0040099	0.00346261	0.00499082	0.0098908	0.00950271	0.0108176
CsSME02G227400	Chr2:85443708-85446630	-	0	0	0	-	-	CSS0038750.1 (96.1%, 7.67e-178)	--	--	--	Ulp1 protease family, C-terminal catalytic domain	Uncharacterized protein {ECO:0000313|EMBL:AFP55549.1} OS=Rosa rugosa (Rugosa rose) PE=4 SV=1	hypothetical protein [Rosa rugosa]	tr|A0A4S4DIZ5|A0A4S4DIZ5_CAMSI (80.7%, 7.72e-128)	ULP_PROTEASE domain-containing protein OS=Camellia sinensis var. sinensis OX=542762 GN=TEA_014142 PE=3 SV=1	-	-	tr|A0A4S4DIZ5|A0A4S4DIZ5_CAMSI (80.7%, 1.70e-125)	ULP_PROTEASE domain-containing protein OS=Camellia sinensis var. sinensis OX=542762 GN=TEA_014142 PE=3 SV=1	-	0.202875	0.155144	0.233967	0.0039874	0.00346261	0.00476635	0.0100785	0.00950271	0.0115227
CsSME02G227500	Chr2:85451289-85467237	+	0.849438	0.432075	1.38983	B3 DNA binding domain (IPR003340), DNA-binding pseudobarrel domain superfamily (IPR015300)	molecular_function: DNA binding (GO:0003677)	CSS0028554.1 (99.6%, 0.0)	--	--	--	B3 DNA binding domain	Putative uncharacterized protein {ECO:0000313|EMBL:CBI14875.3} OS=Vitis vinifera (Grape) PE=4 SV=1	PREDICTED: uncharacterized protein LOC104882266 isoform X1 [Vitis vinifera]	tr|A0A4S4CYQ4|A0A4S4CYQ4_CAMSI (76.9%, 1.07e-256)	Carboxypeptidase OS=Camellia sinensis var. sinensis OX=542762 GN=TEA_017065 PE=3 SV=1	sp|Q2QMT7|Y1214_ORYSJ (41.6%, 1.64e-10)	B3 domain-containing protein Os12g0591400 OS=Oryza sativa subsp. japonica OX=39947 GN=Os12g0591300 PE=2 SV=1	tr|A0A4S4CYQ4|A0A4S4CYQ4_CAMSI (76.9%, 2.36e-254)	Carboxypeptidase OS=Camellia sinensis var. sinensis OX=542762 GN=TEA_017065 PE=3 SV=1	-	0.202875	0.155144	0.233967	0.0039874	0.00346261	0.00476635	0.0100785	0.00950271	0.0115227
CsSME02G227600	Chr2:85451373-85451759	-	1.16711	0	0.079662	-	-	CSS0050417.1 (88.9%, 4.31e-48)	-	-	-	-	-	-	tr|A0A4S4DC36|A0A4S4DC36_CAMSI (77.0%, 1.00e-34)	EXPERA domain-containing protein OS=Camellia sinensis var. sinensis OX=542762 GN=TEA_003354 PE=4 SV=1	-	-	tr|A0A4S4DC36|A0A4S4DC36_CAMSI (77.0%, 2.20e-32)	EXPERA domain-containing protein OS=Camellia sinensis var. sinensis OX=542762 GN=TEA_003354 PE=4 SV=1	-	0.202875	0.155144	0.233967	0.0039874	0.00346261	0.00476635	0.0100785	0.00950271	0.0115227
CsSME02G227700	Chr2:85483934-85486490	-	0.432545	0.720985	0.195012	Heme chaperone HemW-like (IPR004559), Elp3/MiaA/NifB-like, radical SAM core domain (IPR006638), Radical SAM (IPR007197), Radical SAM, alpha/beta horseshoe (IPR023404), Anaerobic coproporphyrinogen-III oxidase (IPR034505)	biological_process: porphyrin-containing compound biosynthetic process (GO:0006779), cellular_component: cytoplasm (GO:0005737), molecular_function: 4 iron, 4 sulfur cluster binding (GO:0051539), molecular_function: catalytic activity (GO:0003824), molecular_function: coproporphyrinogen oxidase activity (GO:0004109), molecular_function: iron-sulfur cluster binding (GO:0051536)	CSS0036636.1 (99.6%, 0.0)	Molecular Function: coproporphyrinogen oxidase activity (GO:0004109);; Cellular Component: cytoplasm (GO:0005737);; Biological Process: porphyrin-containing compound biosynthetic process (GO:0006779);; Molecular Function: iron-sulfur cluster binding (GO:0051536);; Molecular Function: coproporphyrinogen dehydrogenase activity (GO:0051989);; Biological Process: oxidation-reduction process (GO:00551…	--	--	Radical SAM superfamily	Putative uncharacterized protein {ECO:0000313|EMBL:CCB42894.1} OS=Vitis vinifera (Grape) PE=4 SV=1	PREDICTED: radical S-adenosyl methionine domain-containing protein 1, mitochondrial [Vitis vinifera]	tr|A0A7J7HXZ3|A0A7J7HXZ3_CAMSI (99.7%, 4.55e-296)	Radical S-adenosyl methionine domain-containing protein 1, mitochondrial OS=Camellia sinensis OX=4442 GN=HYC85_004570 PE=3 SV=1	-	-	tr|A0A7J7HXZ3|A0A7J7HXZ3_CAMSI (99.7%, 1.00e-293)	Radical S-adenosyl methionine domain-containing protein 1, mitochondrial OS=Camellia sinensis OX=4442 GN=HYC85_004570 PE=3 SV=1	-	0.202875	0.155144	0.233967	0.0039874	0.00346261	0.00476635	0.0100785	0.00950271	0.0115227
CsSME02G227800	Chr2:85509953-85515862	-	1.43369	2.74668	4.96362	GNAT domain (IPR000182), Elp3/MiaA/NifB-like, radical SAM core domain (IPR006638), Radical SAM (IPR007197), Acyl-CoA N-acyltransferase (IPR016181), Radical SAM, C-terminal extension (IPR032432), Elongator complex protein 3-like (IPR034687), ELP3/YhcC (IPR039661)	molecular_function: acyltransferase activity, transferring groups other than amino-acyl groups (GO:0016747), molecular_function: catalytic activity (GO:0003824), molecular_function: iron-sulfur cluster binding (GO:0051536)	CSS0024351.1 (100%, 0.0)	Biological Process: tRNA wobble uridine modification (GO:0002098);; Molecular Function: histone acetyltransferase activity (GO:0004402);; Cellular Component: nuclear euchromatin (GO:0005719);; Cellular Component: cytosol (GO:0005829);; Biological Process: cell proliferation (GO:0008283);; Biological Process: DNA mediated transformation (GO:0009294);; Biological Process: specification of animal or…	K07739|0|vvi:100263356|K07739 elongator complex protein 3 [EC:2.3.1.48] | (RefSeq) elongator complex protein 3	--	Radical SAM superfamily	Coffea canephora DH200=94 genomic scaffold, scaffold_94 {ECO:0000313|EMBL:CDP15042.1} OS=Coffea canephora (Robusta coffee) PE=4 SV=1	unnamed protein product [Coffea canephora]	tr|A0A7J7HYZ6|A0A7J7HYZ6_CAMSI (100%, 0.0)	Elongator complex protein 3 OS=Camellia sinensis OX=4442 GN=HYC85_004569 PE=3 SV=1	sp|Q93ZR1|ELP3_ARATH (90.8%, 0.0)	Elongator complex protein 3 OS=Arabidopsis thaliana OX=3702 GN=HAG3 PE=1 SV=1	tr|A0A7J7HYZ6|A0A7J7HYZ6_CAMSI (100%, 0.0)	Elongator complex protein 3 OS=Camellia sinensis OX=4442 GN=HYC85_004569 PE=3 SV=1	ELP3, KAT9; elongator complex protein 3 (tRNA carboxymethyluridine synthase) [EC:2.3.1.311] (K07739)	0.207107	0.174721	0.233967	0.004043	0.00346261	0.00508596	0.0102725	0.00954111	0.0115227
CsSME02G227900	Chr2:85540193-85547266	+	13.6524	7.07002	31.538	Proteasome component (PCI) domain (IPR000717), 26S proteasome regulatory subunit Rpn7/COP9 signalosome complex subunit 1 (IPR019585), Winged helix DNA-binding domain superfamily (IPR036390), 26S proteasome regulatory subunit Rpn7, N-terminal (IPR045135)	-	CSS0008999.1 (100%, 7.65e-178)	Biological Process: mitotic G2 phase (GO:0000085);; Cellular Component: nucleus (GO:0005634);; Cellular Component: cytosol (GO:0005829);; Cellular Component: plasma membrane (GO:0005886);; Biological Process: fatty acid beta-oxidation (GO:0006635);; Biological Process: ER to Golgi vesicle-mediated transport (GO:0006888);; Cellular Component: proteasome regulatory particle, lid subcomplex (GO:0008…	K03037|0|mdm:103455036|K03037 26S proteasome regulatory subunit N7 | (RefSeq) 26S proteasome non-ATPase regulatory subunit 6 homolog	Posttranslational modification, protein turnover, chaperones	26S proteasome subunit RPN7	Putative uncharacterized protein {ECO:0000313|EMBL:CBI14864.3} OS=Vitis vinifera (Grape) PE=4 SV=1	PREDICTED: 26S proteasome non-ATPase regulatory subunit 6 homolog [Malus domestica]	tr|A0A7J7HWX5|A0A7J7HWX5_CAMSI (100%, 1.61e-176)	PCI domain-containing protein OS=Camellia sinensis OX=4442 GN=HYC85_004568 PE=4 SV=1	sp|Q8W425|PSMD6_ORYSJ (92.1%, 4.48e-162)	26S proteasome non-ATPase regulatory subunit 6 OS=Oryza sativa subsp. japonica OX=39947 GN=RPN7 PE=2 SV=1	tr|A0A7J7HWX5|A0A7J7HWX5_CAMSI (100%, 3.54e-174)	PCI domain-containing protein OS=Camellia sinensis OX=4442 GN=HYC85_004568 PE=4 SV=1	PSMD6, RPN7; 26S proteasome regulatory subunit N7 (K03037)	0.207107	0.174721	0.233967	0.004043	0.00346261	0.00508596	0.0102725	0.00954111	0.0115227
CsSME02G228000	Chr2:85582692-85600843	+	0.671479	3.7253	3.70321	Protein kinase domain (IPR000719), ABC1 atypical kinase-like domain (IPR004147), Protein kinase-like domain superfamily (IPR011009)	biological_process: protein phosphorylation (GO:0006468), molecular_function: ATP binding (GO:0005524), molecular_function: protein kinase activity (GO:0004672)	CSS0024917.1 (100%, 0.0)	Molecular Function: protein kinase activity (GO:0004672);; Molecular Function: ATP binding (GO:0005524);; Biological Process: protein phosphorylation (GO:0006468);;	K08869|0|sind:105158019|K08869 aarF domain-containing kinase | (RefSeq) uncharacterized aarF domain-containing protein kinase 1-like	General function prediction only	ABC1 family	Uncharacterized protein {ECO:0000313|EMBL:EYU23157.1} OS=Erythranthe guttata (Yellow monkey flower) PE=4 SV=1	PREDICTED: uncharacterized aarF domain-containing protein kinase 1-like [Sesamum indicum]	tr|A0A7J7HUQ0|A0A7J7HUQ0_CAMSI (85.0%, 1.17e-258)	Protein kinase domain-containing protein OS=Camellia sinensis OX=4442 GN=HYC85_003440 PE=4 SV=1	-	-	tr|A0A6I9SSE9|A0A6I9SSE9_SESIN (86.0%, 2.70e-301)	uncharacterized protein LOC105158019 OS=Sesamum indicum OX=4182 GN=LOC105158019 PE=4 SV=1	-	0.205055	0.174721	0.233967	0.0041459	0.00346261	0.0051751	0.0103671	0.00954111	0.0115227
CsSME02G228100	Chr2:85603308-85606465	-	195.142	121.123	36.6427	Nucleoside diphosphate kinase (IPR001564), Nucleoside diphosphate kinase, active site (IPR023005), Nucleoside diphosphate kinase-like domain (IPR034907), Nucleoside diphosphate kinase-like domain superfamily (IPR036850)	biological_process: CTP biosynthetic process (GO:0006241), biological_process: GTP biosynthetic process (GO:0006183), biological_process: UTP biosynthetic process (GO:0006228), molecular_function: nucleoside diphosphate kinase activity (GO:0004550)	CSS0045626.1 (99.6%, 2.89e-167)	Molecular Function: nucleoside diphosphate kinase activity (GO:0004550);; Molecular Function: ATP binding (GO:0005524);; Cellular Component: nucleus (GO:0005634);; Biological Process: nucleoside diphosphate phosphorylation (GO:0006165);; Biological Process: GTP biosynthetic process (GO:0006183);; Biological Process: UTP biosynthetic process (GO:0006228);; Biological Process: CTP biosynthetic proc…	K00940|6.17683e-126|vvi:100242823|K00940 nucleoside-diphosphate kinase [EC:2.7.4.6] | (RefSeq) nucleoside diphosphate kinase 2, chloroplastic	Nucleotide transport and metabolism	Nucleoside diphosphate kinase	Nucleoside diphosphate kinase {ECO:0000256|RuleBase:RU004013} OS=Vitis vinifera (Grape) PE=3 SV=1	PREDICTED: nucleoside diphosphate kinase 2, chloroplastic [Vitis vinifera]	tr|A0A4S4ELQ9|A0A4S4ELQ9_CAMSI (98.1%, 1.75e-146)	Nucleoside diphosphate kinase OS=Camellia sinensis var. sinensis OX=542762 GN=TEA_013199 PE=3 SV=1	sp|Q852S5|NDK2_TOBAC (72.3%, 7.54e-112)	Nucleoside diphosphate kinase 2, chloroplastic OS=Nicotiana tabacum OX=4097 GN=NDPK2 PE=1 SV=1	tr|A0A4S4ELQ9|A0A4S4ELQ9_CAMSI (98.1%, 3.85e-144)	Nucleoside diphosphate kinase OS=Camellia sinensis var. sinensis OX=542762 GN=TEA_013199 PE=3 SV=1	ndk, NME; nucleoside-diphosphate kinase [EC:2.7.4.6] (K00940)	0.208088	0.184531	0.233967	0.004113	0.00346261	0.0051751	0.0103935	0.00954111	0.0115227
CsSME02G228200	Chr2:85742035-85743597	+	0	0	5.21131	Transcription factor GRAS (IPR005202)	-	CSS0020494.1 (99.6%, 0.0)	Biological Process: regulation of transcription, DNA-templated (GO:0006355);;	--	--	GRAS domain family	Uncharacterized protein {ECO:0000313|EMBL:EEF06354.1} OS=Populus trichocarpa (Western balsam poplar) PE=4 SV=1	PREDICTED: DELLA protein RGL1-like [Pyrus x bretschneideri]	tr|A0A4S4ELE5|A0A4S4ELE5_CAMSI (99.8%, 0.0)	DELLA protein RGL1-like OS=Camellia sinensis var. sinensis OX=542762 GN=TEA_013206 PE=3 SV=1	sp|G7JMM0|RAD1_MEDTR (68.5%, 4.32e-229)	GRAS family protein RAD1 OS=Medicago truncatula OX=3880 GN=RAD1 PE=1 SV=1	tr|A0A4S4ELE5|A0A4S4ELE5_CAMSI (99.8%, 0.0)	DELLA protein RGL1-like OS=Camellia sinensis var. sinensis OX=542762 GN=TEA_013206 PE=3 SV=1	-	0.20786	0.184531	0.233967	0.0042578	0.00346261	0.00539064	0.0105943	0.00954576	0.0115494
CsSME02G228300	Chr2:85803256-85803849	-	68.8287	0	11.4657	-	-	CSS0022418.1 (96.5%, 3.14e-56)	--	--	--	--	Uncharacterized protein {ECO:0000313|EMBL:ERP54687.1} OS=Populus trichocarpa (Western balsam poplar) PE=4 SV=1	PREDICTED: uncharacterized protein LOC104426189 [Eucalyptus grandis]	tr|A0A7J7HZL6|A0A7J7HZL6_CAMSI (100%, 1.82e-37)	Ovule protein OS=Camellia sinensis OX=4442 GN=HYC85_004563 PE=4 SV=1	-	-	tr|A0A7J7HZL6|A0A7J7HZL6_CAMSI (100%, 4.00e-35)	Ovule protein OS=Camellia sinensis OX=4442 GN=HYC85_004563 PE=4 SV=1	-	0.205909	0.177042	0.233967	0.0044606	0.00346261	0.00575765	0.0108293	0.00970185	0.0118962
CsSME02G228400	Chr2:85821927-85822757	-	0	0	0	-	-	CSS0032569.1 (97.0%, 1.50e-135)	Molecular Function: metal ion binding (GO:0046872);;	--	General function prediction only	--	Putative uncharacterized protein {ECO:0000313|EMBL:CAN74303.1} OS=Vitis vinifera (Grape) PE=4 SV=1	hypothetical protein VITISV_032980 [Vitis vinifera]	-	-	-	-	tr|A0A834L3S6|A0A834L3S6_RHOSS (70.7%, 1.93e-55)	CCHC-type domain-containing protein OS=Rhododendron simsii OX=118357 GN=RHSIM_RhsimUnG0229000 PE=4 SV=1	-	0.205909	0.177042	0.233967	0.0044606	0.00346261	0.00575765	0.0108293	0.00970185	0.0118962
CsSME02G228500	Chr2:85872738-85873061	+	0	0	0	Transcription factor RKD-like (IPR044607)	molecular_function: DNA-binding transcription factor activity (GO:0003700)	-	-	-	-	-	-	-	tr|A0A4S4DJ65|A0A4S4DJ65_CAMSI (73.2%, 2.94e-42)	AA_TRNA_LIGASE_II domain-containing protein OS=Camellia sinensis var. sinensis OX=542762 GN=TEA_007622 PE=4 SV=1	sp|Q9FGD1|RKD3_ARATH (56.3%, 2.28e-11)	Protein RKD3 OS=Arabidopsis thaliana OX=3702 GN=RKD3 PE=3 SV=1	tr|A0A4S4DJ65|A0A4S4DJ65_CAMSI (73.2%, 6.46e-40)	AA_TRNA_LIGASE_II domain-containing protein OS=Camellia sinensis var. sinensis OX=542762 GN=TEA_007622 PE=4 SV=1	-	0.205909	0.177042	0.233967	0.0044606	0.00346261	0.00575765	0.0108293	0.00970185	0.0118962
CsSME02G228600	Chr2:85896037-85903935	+	0	0	0	SANT/Myb domain (IPR001005), Myb/SANT-like DNA-binding domain 4 (IPR044822)	-	CSS0006179.1 (89.5%, 7.66e-262)	--	--	Transcription	Myb/SANT-like DNA-binding domain	Uncharacterized protein {ECO:0000313|EMBL:KDP26752.1} OS=Jatropha curcas (Barbados nut) PE=4 SV=1	hypothetical protein JCGZ_17910 [Jatropha curcas]	tr|A0A4S4D674|A0A4S4D674_CAMSI (99.7%, 6.49e-302)	Myb-like domain-containing protein OS=Camellia sinensis var. sinensis OX=542762 GN=TEA_025739 PE=4 SV=1	sp|Q9LU92|TGT4_ARATH (37.5%, 6.88e-83)	Trihelix transcription factor GT-4 OS=Arabidopsis thaliana OX=3702 GN=GT-4 PE=2 SV=1	tr|A0A4S4D674|A0A4S4D674_CAMSI (99.7%, 1.43e-299)	Myb-like domain-containing protein OS=Camellia sinensis var. sinensis OX=542762 GN=TEA_025739 PE=4 SV=1	-	0.203243	0.176581	0.233967	0.0046404	0.00346261	0.00643808	0.0109592	0.00970185	0.0122583
CsSME02G228700	Chr2:85928937-85959146	+	1.67869	0	1.88618	-	-	CSS0041106.2 (99.5%, 0.0)	--	--	--	--	Putative uncharacterized protein {ECO:0000313|EMBL:CCB52518.1} OS=Vitis vinifera (Grape) PE=4 SV=1	PREDICTED: uncharacterized protein LOC100249354 isoform X1 [Vitis vinifera]	tr|A0A7J7HYV8|A0A7J7HYV8_CAMSI (90.9%, 0.0)	Plus3 domain-containing protein OS=Camellia sinensis OX=4442 GN=HYC85_004561 PE=4 SV=1	-	-	tr|A0A7J7HYV8|A0A7J7HYV8_CAMSI (90.9%, 0.0)	Plus3 domain-containing protein OS=Camellia sinensis OX=4442 GN=HYC85_004561 PE=4 SV=1	-	0.202903	0.176581	0.233967	0.0047417	0.00346261	0.00643808	0.0110794	0.00970185	0.0122583
CsSME02G228800	Chr2:85943164-85944231	+	0.765828	0.748317	1.31044	Transmembrane protein 214 (IPR019308)	-	CSS0014868.1 (97.8%, 4.05e-83)	--	--	Function unknown	--	Uncharacterized protein {ECO:0000313|EMBL:KGN49627.1} OS=Cucumis sativus (Cucumber) PE=4 SV=1	PREDICTED: uncharacterized protein LOC103502522 [Cucumis melo]	tr|A0A7J7GIQ8|A0A7J7GIQ8_CAMSI (83.1%, 3.08e-161)	Transmembrane protein OS=Camellia sinensis OX=4442 GN=HYC85_023525 PE=3 SV=1	-	-	tr|A0A7J0FCH1|A0A7J0FCH1_9ERIC (81.7%, 1.44e-178)	Transmembrane protein OS=Actinidia rufa OX=165716 GN=Acr_11g0007000 PE=3 SV=1	-	0.202903	0.176581	0.233967	0.0047417	0.00346261	0.00643808	0.0110794	0.00970185	0.0122583
CsSME02G228900	Chr2:85960729-85966385	+	0	0	0	Amino acid transporter, transmembrane domain (IPR013057)	-	CSS0038334.1 (99.8%, 0.0)	Biological Process: amino acid transmembrane transport (GO:0003333);; Molecular Function: amino acid transmembrane transporter activity (GO:0015171);; Cellular Component: integral component of membrane (GO:0016021);;	--	Amino acid transport and metabolism	Transmembrane amino acid transporter protein	Lysine histidine transporter 1 {ECO:0000313|EMBL:EOY22408.1} OS=Theobroma cacao (Cacao) PE=4 SV=1	Lysine histidine transporter 1 [Theobroma cacao]	tr|A0A4S4D3C5|A0A4S4D3C5_CAMSI (98.5%, 7.20e-275)	Aa_trans domain-containing protein OS=Camellia sinensis var. sinensis OX=542762 GN=TEA_025753 PE=4 SV=1	sp|Q9FKS8|LHT1_ARATH (75.1%, 4.22e-247)	Lysine histidine transporter 1 OS=Arabidopsis thaliana OX=3702 GN=LHT1 PE=1 SV=1	tr|A0A5B6Z6P0|A0A5B6Z6P0_DAVIN (83.9%, 2.63e-274)	Putative Lysine histidine transporter 1 OS=Davidia involucrata OX=16924 GN=Din_009165 PE=4 SV=1	LHT; lysine histidine transporter (K26385)	0.202903	0.176581	0.233967	0.0047417	0.00346261	0.00643808	0.0110794	0.00970185	0.0122583
CsSME02G229000	Chr2:85971691-85972383	+	0	0	0	Glycosyltransferase HPAT/SRGT1-like (IPR044845)	molecular_function: glycosyltransferase activity (GO:0016757)	CSS0030595.1 (98.9%, 1.60e-70)	Cellular Component: endosome (GO:0005768);; Cellular Component: Golgi apparatus (GO:0005794);; Cellular Component: trans-Golgi network (GO:0005802);;	K20782|1.72616e-32|nnu:104606062|K20782 hydroxyproline O-arabinosyltransferase [EC:2.4.2.58] | (RefSeq) uncharacterized LOC104606062	--	--	Uncharacterized protein {ECO:0000313|EMBL:ERN16281.1} OS=Amborella trichopoda PE=4 SV=1	PREDICTED: uncharacterized protein LOC104606062 [Nelumbo nucifera]	tr|A0A7J7G8F8|A0A7J7G8F8_CAMSI (91.8%, 1.44e-36)	Hydroxyproline O-arabinosyltransferase 3-like OS=Camellia sinensis OX=4442 GN=HYC85_024525 PE=4 SV=1	sp|Q9FY51|HPAT3_ARATH (82.0%, 2.60e-33)	Hydroxyproline O-arabinosyltransferase 3 OS=Arabidopsis thaliana OX=3702 GN=HPAT3 PE=1 SV=1	tr|A0A5B7BNF3|A0A5B7BNF3_DAVIN (90.2%, 1.06e-34)	Hydroxyproline O-arabinosyltransferase 3-like OS=Davidia involucrata OX=16924 GN=Din_039931 PE=4 SV=1	-	0.202903	0.176581	0.233967	0.0047417	0.00346261	0.00643808	0.0110794	0.00970185	0.0122583
CsSME02G229100	Chr2:85981142-85999217	+	0	0.720976	1.28873	S1 domain (IPR003029), Nucleic acid-binding, OB-fold (IPR012340), Protein PLASTID TRANSCRIPTIONALLY ACTIVE 10 (IPR044967)	cellular_component: plastid-encoded plastid RNA polymerase complex (GO:0000427), molecular_function: RNA binding (GO:0003723), molecular_function: nucleic acid binding (GO:0003676)	CSS0007976.1 (99.1%, 0.0)	Molecular Function: RNA binding (GO:0003723);; Cellular Component: cytosol (GO:0005829);; Cellular Component: plastid chromosome (GO:0009508);; Cellular Component: chloroplast stroma (GO:0009570);; Biological Process: plastid transcription (GO:0042793);; Biological Process: positive regulation of transcription, DNA-templated (GO:0045893);;	--	--	--	Nucleic acid-binding, OB-fold-like protein isoform 1 {ECO:0000313|EMBL:EOY22409.1} OS=Theobroma cacao (Cacao) PE=4 SV=1	Nucleic acid-binding, OB-fold-like protein isoform 1 [Theobroma cacao]	tr|A0A7J7HXY5|A0A7J7HXY5_CAMSI (98.5%, 0.0)	S1 motif domain-containing protein OS=Camellia sinensis OX=4442 GN=HYC85_004560 PE=4 SV=1	sp|F4JF21|PTA10_ARATH (68.4%, 2.47e-319)	Protein PLASTID TRANSCRIPTIONALLY ACTIVE 10 OS=Arabidopsis thaliana OX=3702 GN=PTAC10 PE=1 SV=1	tr|A0A7J7HXY5|A0A7J7HXY5_CAMSI (98.5%, 0.0)	S1 motif domain-containing protein OS=Camellia sinensis OX=4442 GN=HYC85_004560 PE=4 SV=1	-	0.202903	0.176581	0.233967	0.0047417	0.00346261	0.00643808	0.0110794	0.00970185	0.0122583
CsSME02G229200	Chr2:85999973-86012318	-	31.472	5.5123	18.2798	Short-chain dehydrogenase/reductase SDR (IPR002347), 3-oxoacyl-(acyl-carrier-protein) reductase (IPR011284), Short-chain dehydrogenase/reductase, conserved site (IPR020904), NAD(P)-binding domain superfamily (IPR036291)	biological_process: fatty acid biosynthetic process (GO:0006633), molecular_function: 3-oxoacyl-[acyl-carrier-protein] reductase (NADPH) activity (GO:0004316), molecular_function: NAD binding (GO:0051287), molecular_function: oxidoreductase activity (GO:0016491)	CSS0005498.1 (100%, 8.20e-228)	Molecular Function: 3-oxoacyl-[acyl-carrier-protein] reductase (NADPH) activity (GO:0004316);; Molecular Function: copper ion binding (GO:0005507);; Biological Process: fatty acid biosynthetic process (GO:0006633);; Cellular Component: chloroplast stroma (GO:0009570);; Cellular Component: chloroplast envelope (GO:0009941);; Molecular Function: NAD binding (GO:0051287);; Biological Process: oxidat…	K00059|0|vvi:100254351|K00059 3-oxoacyl-[acyl-carrier protein] reductase [EC:1.1.1.100] | (RefSeq) 3-oxoacyl-[acyl-carrier-protein] reductase 4	Lipid transport and metabolism	short chain dehydrogenase	Short-chain dehydrogenase {ECO:0000313|EMBL:AIL29793.1} OS=Camellia sinensis (Tea) PE=2 SV=1	short-chain dehydrogenase [Camellia sinensis]	tr|A0A077D7S7|A0A077D7S7_CAMSI (99.7%, 5.30e-227)	3-oxoacyl-[acyl-carrier-protein] reductase OS=Camellia sinensis OX=4442 PE=2 SV=1	sp|P28643|FABG_CUPLA (86.8%, 4.83e-159)	3-oxoacyl-[acyl-carrier-protein] reductase, chloroplastic OS=Cuphea lanceolata OX=3930 GN=CLKR27 PE=2 SV=1	tr|A0A077D7S7|A0A077D7S7_CAMSI (99.7%, 1.16e-224)	3-oxoacyl-[acyl-carrier-protein] reductase OS=Camellia sinensis OX=4442 PE=2 SV=1	-	0.200174	0.172876	0.233967	0.0049711	0.00346261	0.00726515	0.0112604	0.00970185	0.0130696
CsSME02G229300	Chr2:86014180-86023677	-	5.9365	3.26485	8.08636	Bromodomain (IPR001487), NET domain (IPR027353), Bromodomain-like superfamily (IPR036427), Putative transcription factor GTE, bromodomain (IPR037377), NET domain superfamily (IPR038336)	molecular_function: protein binding (GO:0005515)	CSS0031806.1 (99.6%, 0.0)	Molecular Function: transferase activity, transferring acyl groups (GO:0016746);;	--	Transcription	Bromodomain	Bromodomain-containing protein, putative {ECO:0000313|EMBL:EEF51830.1} OS=Ricinus communis (Castor bean) PE=4 SV=1	PREDICTED: transcription factor GTE10-like [Nelumbo nucifera]	tr|A0A7J7HWW4|A0A7J7HWW4_CAMSI (99.7%, 0.0)	Transcription factor GTE9 OS=Camellia sinensis OX=4442 GN=HYC85_004558 PE=4 SV=1	sp|Q9FGW9|GTE10_ARATH (52.5%, 1.30e-172)	Transcription factor GTE10 OS=Arabidopsis thaliana OX=3702 GN=GTE10 PE=1 SV=2	tr|A0A7J7HWW4|A0A7J7HWW4_CAMSI (99.7%, 0.0)	Transcription factor GTE9 OS=Camellia sinensis OX=4442 GN=HYC85_004558 PE=4 SV=1	-	0.19892	0.172876	0.233967	0.0051219	0.00366173	0.00726515	0.0114162	0.0097434	0.0130696
CsSME02G229400	Chr2:86067661-86071400	-	0	0	0	Malate synthase (IPR001465), Malate synthase A (IPR006252), Malate synthase superfamily (IPR011076), Malate synthase, conserved site (IPR019830), Malate synthase, C-terminal superfamily (IPR044856), Malate synthase, N-terminal and TIM-barrel domains (IPR046363)	biological_process: glyoxylate cycle (GO:0006097), molecular_function: catalytic activity (GO:0003824), molecular_function: malate synthase activity (GO:0004474)	CSS0001791.1 (99.6%, 0.0)	Molecular Function: malate synthase activity (GO:0004474);; Biological Process: glyoxylate cycle (GO:0006097);; Biological Process: tricarboxylic acid cycle (GO:0006099);; Cellular Component: glyoxysome (GO:0009514);;	K01638|0|vvi:100261216|K01638 malate synthase [EC:2.3.3.9] | (RefSeq) malate synthase, glyoxysomal	Energy production and conversion	Malate synthase	Malate synthase {ECO:0000256|RuleBase:RU000555} OS=Theobroma cacao (Cacao) PE=3 SV=1	PREDICTED: malate synthase, glyoxysomal [Vitis vinifera]	tr|A0A4S4D3M6|A0A4S4D3M6_CAMSI (99.6%, 0.0)	Malate synthase OS=Camellia sinensis var. sinensis OX=542762 GN=TEA_025742 PE=3 SV=1	sp|P17815|MASY_RICCO (86.2%, 0.0)	Malate synthase, glyoxysomal OS=Ricinus communis OX=3988 PE=2 SV=1	tr|A0A4S4D3M6|A0A4S4D3M6_CAMSI (99.6%, 0.0)	Malate synthase OS=Camellia sinensis var. sinensis OX=542762 GN=TEA_025742 PE=3 SV=1	aceB, glcB; malate synthase [EC:2.3.3.9] (K01638)	0.19892	0.172876	0.233967	0.0051219	0.00366173	0.00726515	0.0114162	0.0097434	0.0130696
CsSME02G229500	Chr2:86105384-86124120	-	2.9314	3.40152	2.07537	AMP-dependent synthetase/ligase domain (IPR000873), AMP-binding, conserved site (IPR020845), AMP-binding enzyme, C-terminal domain (IPR025110), ANL, N-terminal domain (IPR042099), AMP-binding enzyme, C-terminal domain superfamily (IPR045851)	-	CSS0050421.1 (96.3%, 0.0)	Molecular Function: oxidoreductase activity (GO:0016491);; Molecular Function: ligase activity (GO:0016874);; Biological Process: metabolic process (GO:0044710);;	--	Lipid transport and metabolism	AMP-binding enzyme	Uncharacterized protein {ECO:0000313|EnsemblPlants:PGSC0003DMT400039281} OS=Solanum tuberosum (Potato) PE=4 SV=1	PREDICTED: 4-coumarate--CoA ligase-like 9 [Nicotiana tomentosiformis]	tr|A0A7J7HYL0|A0A7J7HYL0_CAMSI (98.8%, 0.0)	4-coumarate--CoA ligase-like 9 OS=Camellia sinensis OX=4442 GN=HYC85_004556 PE=4 SV=1	sp|Q84P23|4CLL9_ARATH (60.4%, 2.12e-228)	4-coumarate--CoA ligase-like 9 OS=Arabidopsis thaliana OX=3702 GN=4CLL9 PE=1 SV=2	tr|A0A7J7HYL0|A0A7J7HYL0_CAMSI (98.8%, 0.0)	4-coumarate--CoA ligase-like 9 OS=Camellia sinensis OX=4442 GN=HYC85_004556 PE=4 SV=1	4CL; 4-coumarate--CoA ligase [EC:6.2.1.12] (K01904)	0.191288	0.144919	0.233967	0.0055949	0.00381307	0.00839078	0.011835	0.0105493	0.0139316
CsSME02G229600	Chr2:86125538-86125747	+	0	0	0	-	-	CSS0046449.2 (77.8%, 8.12e-09)	Molecular Function: protein serine/threonine kinase activity (GO:0004674);; Molecular Function: ATP binding (GO:0005524);; Biological Process: protein phosphorylation (GO:0006468);; Biological Process: cell adhesion (GO:0007155);; Cellular Component: endosome membrane (GO:0010008);; Biological Process: meristem initiation (GO:0010014);; Biological Process: xylem development (GO:0010089);; Biologi…	--	Signal transduction mechanisms	Protein kinase domain	Putative uncharacterized protein {ECO:0000313|EMBL:CBI16334.3} OS=Vitis vinifera (Grape) PE=3 SV=1	PREDICTED: receptor-like serine/threonine-protein kinase NCRK [Vitis vinifera]	tr|A0A4S4DGD3|A0A4S4DGD3_CAMSI (92.8%, 1.39e-32)	C2H2-type domain-containing protein OS=Camellia sinensis var. sinensis OX=542762 GN=TEA_006138 PE=4 SV=1	-	-	tr|A0A4S4DGD3|A0A4S4DGD3_CAMSI (92.8%, 3.06e-30)	C2H2-type domain-containing protein OS=Camellia sinensis var. sinensis OX=542762 GN=TEA_006138 PE=4 SV=1	-	0.191288	0.144919	0.233967	0.0055949	0.00381307	0.00839078	0.011835	0.0105493	0.0139316
CsSME02G229700	Chr2:86132985-86133446	-	0	0	0	-	-	CSS0023106.1 (61.0%, 4.24e-26)	--	--	--	SWIM zinc finger	Uncharacterized protein {ECO:0000313|EMBL:EMJ27544.1} (Fragment) OS=Prunus persica (Peach) PE=4 SV=1	PREDICTED: protein FAR1-RELATED SEQUENCE 5-like [Malus domestica]	tr|A0A4S4EJ75|A0A4S4EJ75_CAMSI (74.4%, 1.25e-35)	RRM_8 domain-containing protein OS=Camellia sinensis var. sinensis OX=542762 GN=TEA_014462 PE=4 SV=1	-	-	tr|A0A4S4EJ75|A0A4S4EJ75_CAMSI (74.4%, 2.76e-33)	RRM_8 domain-containing protein OS=Camellia sinensis var. sinensis OX=542762 GN=TEA_014462 PE=4 SV=1	-	0.191288	0.144919	0.233967	0.0055949	0.00381307	0.00839078	0.011835	0.0105493	0.0139316
CsSME02G229800	Chr2:86196387-86213178	+	1.58281	0	5.9481	WD40 repeat (IPR001680), Quinoprotein alcohol dehydrogenase-like superfamily (IPR011047), WD40/YVTN repeat-like-containing domain superfamily (IPR015943), WD40 repeat, conserved site (IPR019775), WDR74/Nsa1 (IPR037379)	biological_process: ribosomal large subunit biogenesis (GO:0042273), cellular_component: nucleolus (GO:0005730), molecular_function: protein binding (GO:0005515)	CSS0032894.1 (98.1%, 2.67e-296)	Molecular Function: nucleotide binding (GO:0000166);; Cellular Component: Cul4-RING E3 ubiquitin ligase complex (GO:0080008);;	K14841|0|vvi:100260812|K14841 ribosome biogenesis protein NSA1 | (RefSeq) WD repeat-containing protein 74	Function unknown	WD domain, G-beta repeat	Putative uncharacterized protein {ECO:0000313|EMBL:CBI33852.3} OS=Vitis vinifera (Grape) PE=4 SV=1	PREDICTED: WD repeat-containing protein 74 isoform X1 [Vitis vinifera]	tr|A0A7J7HWV4|A0A7J7HWV4_CAMSI (95.2%, 9.73e-291)	WD_REPEATS_REGION domain-containing protein OS=Camellia sinensis OX=4442 GN=HYC85_004555 PE=4 SV=1	-	-	tr|A0A7J7HWV4|A0A7J7HWV4_CAMSI (95.2%, 2.14e-288)	WD_REPEATS_REGION domain-containing protein OS=Camellia sinensis OX=4442 GN=HYC85_004555 PE=4 SV=1	NSA1, WDR74; ribosome biogenesis protein NSA1 (K14841)	0.18522	0.124536	0.233967	0.0058638	0.00381307	0.00855304	0.0119559	0.0105493	0.0139316
CsSME02G229900	Chr2:86214079-86221105	+	8.87297	0	32.0856	Peptidase M18 (IPR001948), Peptidase M18, domain 2 (IPR023358)	biological_process: proteolysis (GO:0006508), molecular_function: aminopeptidase activity (GO:0004177), molecular_function: zinc ion binding (GO:0008270)	CSS0000384.1 (95.8%, 0.0)	Molecular Function: aminopeptidase activity (GO:0004177);; Cellular Component: vacuolar membrane (GO:0005774);; Cellular Component: cytosol (GO:0005829);; Cellular Component: plasma membrane (GO:0005886);; Biological Process: proteolysis (GO:0006508);; Biological Process: fatty acid beta-oxidation (GO:0006635);; Molecular Function: metallopeptidase activity (GO:0008237);; Molecular Function: zinc…	K01267|0|jcu:105640224|K01267 aspartyl aminopeptidase [EC:3.4.11.21] | (RefSeq) probable aspartyl aminopeptidase	Amino acid transport and metabolism	Aminopeptidase I zinc metalloprotease (M18)	Uncharacterized protein {ECO:0000313|EMBL:KDP30945.1} OS=Jatropha curcas (Barbados nut) PE=3 SV=1	unnamed protein product [Coffea canephora]	tr|A0A4S4D3D9|A0A4S4D3D9_CAMSI (99.4%, 0.0)	Aspartyl aminopeptidase OS=Camellia sinensis var. sinensis OX=542762 GN=TEA_025746 PE=3 SV=1	sp|B9RAJ0|DNPEP_RICCO (80.0%, 1.10e-291)	Probable aspartyl aminopeptidase OS=Ricinus communis OX=3988 GN=RCOM_1506700 PE=2 SV=2	tr|A0A4S4D3D9|A0A4S4D3D9_CAMSI (99.4%, 0.0)	Aspartyl aminopeptidase OS=Camellia sinensis var. sinensis OX=542762 GN=TEA_025746 PE=3 SV=1	DNPEP; aspartyl aminopeptidase [EC:3.4.11.21] (K01267)	0.180345	0.124536	0.231556	0.0060688	0.00386573	0.00855304	0.0120966	0.0108176	0.0139316
CsSME02G230000	Chr2:86221826-86227602	-	49.3568	24.1967	21.8328	Adenylate kinase/UMP-CMP kinase (IPR000850), Adenylate kinase subfamily (IPR006259), Adenylate kinase, active site lid domain (IPR007862), P-loop containing nucleoside triphosphate hydrolase (IPR027417), Adenylate kinase, conserved site (IPR033690)	biological_process: nucleobase-containing compound metabolic process (GO:0006139), molecular_function: ATP binding (GO:0005524), molecular_function: adenylate kinase activity (GO:0004017), molecular_function: nucleobase-containing compound kinase activity (GO:0019205), molecular_function: phosphotransferase activity, phosphate group as acceptor (GO:0016776)	CSS0037904.1 (100%, 7.38e-174)	Molecular Function: adenylate kinase activity (GO:0004017);; Molecular Function: copper ion binding (GO:0005507);; Molecular Function: ATP binding (GO:0005524);; Cellular Component: mitochondrion (GO:0005739);; Cellular Component: plasma membrane (GO:0005886);; Biological Process: purine nucleotide metabolic process (GO:0006163);; Biological Process: response to cadmium ion (GO:0046686);; Molecul…	K00939|2.84456e-164|osa:107276068|K00939 adenylate kinase [EC:2.7.4.3] | (RefSeq) adenylate kinase 4	Nucleotide transport and metabolism	Adenylate kinase	Putative uncharacterized protein {ECO:0000313|EMBL:EAY80740.1} OS=Oryza sativa subsp. indica (Rice) PE=3 SV=1	Os11g0312400 [Oryza sativa Japonica Group]	tr|A0A7J7HXH2|A0A7J7HXH2_CAMSI (99.6%, 6.78e-173)	adenylate kinase OS=Camellia sinensis OX=4442 GN=HYC85_004554 PE=3 SV=1	sp|Q08480|KAD4_ORYSJ (92.9%, 2.49e-163)	Adenylate kinase 4 OS=Oryza sativa subsp. japonica OX=39947 GN=ADK-B PE=2 SV=1	tr|A0A7J7HXH2|A0A7J7HXH2_CAMSI (99.6%, 1.49e-170)	adenylate kinase OS=Camellia sinensis OX=4442 GN=HYC85_004554 PE=3 SV=1	adk, AK; adenylate kinase [EC:2.7.4.3] (K00939)	0.180345	0.124536	0.231556	0.0060688	0.00386573	0.00855304	0.0120966	0.0108176	0.0139316
CsSME02G230100	Chr2:86236559-86236842	+	0	0	0	RmlC-like jelly roll fold (IPR014710), Cyclic nucleotide-binding domain superfamily (IPR018490), Potassium channel KAT/AKT (IPR045319)	biological_process: potassium ion transport (GO:0006813), molecular_function: voltage-gated potassium channel activity (GO:0005249)	CSS0049185.1 (100%, 3.79e-42)	Molecular Function: inward rectifier potassium channel activity (GO:0005242);; Cellular Component: endoplasmic reticulum (GO:0005783);; Cellular Component: plasma membrane (GO:0005886);; Biological Process: response to nematode (GO:0009624);; Biological Process: potassium ion transmembrane transport (GO:0010163);; Biological Process: response to nitrate (GO:0010167);; Biological Process: nitrate …	--	--	--	Uncharacterized protein {ECO:0000313|EMBL:KCW81518.1} OS=Eucalyptus grandis (Flooded gum) PE=4 SV=1	hypothetical protein EUGRSUZ_C02879 [Eucalyptus grandis]	tr|A0A4S4DX63|A0A4S4DX63_CAMSI (96.5%, 1.40e-28)	KHA domain-containing protein OS=Camellia sinensis var. sinensis OX=542762 GN=TEA_009633 PE=4 SV=1	sp|P92960|KAT3_ARATH (73.7%, 7.61e-20)	Potassium channel KAT3 OS=Arabidopsis thaliana OX=3702 GN=KAT3 PE=1 SV=1	tr|A0A4S4DX63|A0A4S4DX63_CAMSI (96.5%, 3.08e-26)	KHA domain-containing protein OS=Camellia sinensis var. sinensis OX=542762 GN=TEA_009633 PE=4 SV=1	-	0.180345	0.124536	0.231556	0.0060688	0.00386573	0.00855304	0.0120966	0.0108176	0.0139316
CsSME02G230200	Chr2:86254473-86259479	-	44.2953	35.3107	38.8022	Nop domain (IPR002687), Nucleolar protein 58/56, N-terminal (IPR012974), NOSIC (IPR012976), Nop domain superfamily (IPR036070), Nop, C-terminal domain (IPR042239), Nucleolar protein Nop56/Nop58 (IPR045056)	cellular_component: box C/D RNP complex (GO:0031428), cellular_component: small-subunit processome (GO:0032040), molecular_function: snoRNA binding (GO:0030515)	CSS0012516.1 (97.5%, 0.0)	--	K14564|0|vvi:100267928|K14564 nucleolar protein 56 | (RefSeq) nucleolar protein 56	--	Putative snoRNA binding domain	Putative uncharacterized protein {ECO:0000313|EMBL:CCB43316.1} OS=Vitis vinifera (Grape) PE=4 SV=1	PREDICTED: nucleolar protein 56-like [Vitis vinifera]	tr|A0A4S4D679|A0A4S4D679_CAMSI (97.0%, 0.0)	Nop domain-containing protein OS=Camellia sinensis var. sinensis OX=542762 GN=TEA_025749 PE=3 SV=1	sp|O04658|NOP5A_ARATH (46.5%, 1.77e-107)	Probable nucleolar protein 5-1 OS=Arabidopsis thaliana OX=3702 GN=NOP5-1 PE=1 SV=2	tr|A0A4S4D679|A0A4S4D679_CAMSI (97.0%, 0.0)	Nop domain-containing protein OS=Camellia sinensis var. sinensis OX=542762 GN=TEA_025749 PE=3 SV=1	NOP56; nucleolar protein 56 (K14564)	0.180345	0.124536	0.231556	0.0060688	0.00386573	0.00855304	0.0120966	0.0108176	0.0139316
CsSME02G230300	Chr2:86296067-86298268	+	0.156921	0	1.62939	Transcription termination factor, mitochondrial/chloroplastic (IPR003690), MTERF superfamily, mitochondrial/chloroplastic (IPR038538)	biological_process: regulation of DNA-templated transcription (GO:0006355), molecular_function: double-stranded DNA binding (GO:0003690)	CSS0011541.1 (100%, 6.79e-298)	--	K15032|0|rcu:8266327|K15032 mTERF domain-containing protein, mitochondrial | (RefSeq) uncharacterized LOC8266327	--	mTERF	Uncharacterized protein {ECO:0000313|EMBL:KDP30942.1} OS=Jatropha curcas (Barbados nut) PE=4 SV=1	PREDICTED: uncharacterized protein LOC103437555 [Malus domestica]	tr|A0A7J7HY31|A0A7J7HY31_CAMSI (100%, 1.08e-297)	Transcription termination factor MTERF9, chloroplastic-like OS=Camellia sinensis OX=4442 GN=HYC85_004552 PE=3 SV=1	-	-	tr|A0A7J7HY31|A0A7J7HY31_CAMSI (100%, 2.37e-295)	Transcription termination factor MTERF9, chloroplastic-like OS=Camellia sinensis OX=4442 GN=HYC85_004552 PE=3 SV=1	MTERFD; mTERF domain-containing protein, mitochondrial (K15032)	0.180345	0.124536	0.231556	0.0060688	0.00386573	0.00855304	0.0120966	0.0108176	0.0139316
CsSME02G259000	Chr2:102098526-102100098	-	13.6069	11.7215	64.7495	-	-	CSS0036721.1 (76.5%, 4.19e-91)	--	--	--	--	Putative uncharacterized protein {ECO:0000313|EMBL:CCB46851.1} OS=Vitis vinifera (Grape) PE=4 SV=1	PREDICTED: uncharacterized protein LOC100266438 [Vitis vinifera]	tr|A0A4S4DFX2|A0A4S4DFX2_CAMSI (99.0%, 2.79e-120)	Serine-rich protein OS=Camellia sinensis var. sinensis OX=542762 GN=TEA_018438 PE=4 SV=1	-	-	tr|A0A4S4DFX2|A0A4S4DFX2_CAMSI (99.0%, 6.14e-118)	Serine-rich protein OS=Camellia sinensis var. sinensis OX=542762 GN=TEA_018438 PE=4 SV=1	-	0.17667	0.106809	0.221889	0.0061652	0.00291433	0.00959015	0.0092842	0.00563216	0.0126728
CsSME02G259100	Chr2:102210138-102211582	-	0.211787	0	0.836762	Transmembrane protein DDB_G0292058-like (IPR040283)	-	CSS0022269.1 (99.2%, 3.68e-163)	--	--	--	--	Coffea canephora DH200=94 genomic scaffold, scaffold_2 {ECO:0000313|EMBL:CDO98194.1} OS=Coffea canephora (Robusta coffee) PE=4 SV=1	unnamed protein product [Coffea canephora]	tr|A0A7J7HX32|A0A7J7HX32_CAMSI (95.3%, 4.22e-165)	X8 domain-containing protein OS=Camellia sinensis OX=4442 GN=HYC85_004404 PE=4 SV=1	-	-	tr|A0A7J7HX32|A0A7J7HX32_CAMSI (95.3%, 9.28e-163)	X8 domain-containing protein OS=Camellia sinensis OX=4442 GN=HYC85_004404 PE=4 SV=1	-	0.187191	0.156005	0.221889	0.0051356	0.00259883	0.00936812	0.0082239	0.00481715	0.0126728
CsSME02G259200	Chr2:102216234-102222120	-	0	0	2.6672	Transmembrane protein DDB_G0292058-like (IPR040283)	-	CSS0022269.1 (99.0%, 0.0)	--	--	--	--	Coffea canephora DH200=94 genomic scaffold, scaffold_2 {ECO:0000313|EMBL:CDO98194.1} OS=Coffea canephora (Robusta coffee) PE=4 SV=1	unnamed protein product [Coffea canephora]	tr|A0A7J7FV86|A0A7J7FV86_CAMSI (71.1%, 5.96e-224)	Transmembrane protein OS=Camellia sinensis OX=4442 GN=HYC85_028426 PE=4 SV=1	-	-	tr|A0A2R6QFZ2|A0A2R6QFZ2_ACTCC (70.2%, 1.29e-250)	Glutamyl-tRNA(Gln) amidotransferase subunit D like OS=Actinidia chinensis var. chinensis OX=1590841 GN=CEY00_Acc17888 PE=4 SV=1	-	0.187191	0.156005	0.221889	0.0051356	0.00259883	0.00936812	0.0082239	0.00481715	0.0126728
CsSME02G259300	Chr2:102293000-102294584	-	0	0	0.01334	Protein of unknown function DUF247, plant (IPR004158)	-	CSS0033221.1 (99.5%, 2.46e-145)	--	--	--	Plant protein of unknown function	Putative uncharacterized protein {ECO:0000313|EMBL:CAN62047.1} OS=Vitis vinifera (Grape) PE=4 SV=1	hypothetical protein VITISV_026044 [Vitis vinifera]	tr|A0A4S4EQ55|A0A4S4EQ55_CAMSI (97.6%, 2.06e-142)	UPF0481 protein At3g02645 OS=Camellia sinensis var. sinensis OX=542762 GN=TEA_027514 PE=4 SV=1	sp|P0C897|Y3264_ARATH (50.0%, 3.57e-57)	Putative UPF0481 protein At3g02645 OS=Arabidopsis thaliana OX=3702 GN=At3g02645 PE=3 SV=1	tr|A0A4S4EQ55|A0A4S4EQ55_CAMSI (97.6%, 4.53e-140)	UPF0481 protein At3g02645 OS=Camellia sinensis var. sinensis OX=542762 GN=TEA_027514 PE=4 SV=1	-	0.187191	0.156005	0.221889	0.0051356	0.00259883	0.00936812	0.0082239	0.00481715	0.0126728
CsSME02G259400	Chr2:102325719-102326831	-	0	0	0	Transmembrane protein DDB_G0292058-like (IPR040283)	-	CSS0022650.1 (100%, 3.61e-72)	--	--	--	--	Uncharacterized protein {ECO:0000313|EMBL:EOY25962.1} OS=Theobroma cacao (Cacao) PE=4 SV=1	Uncharacterized protein TCM_027327 [Theobroma cacao]	tr|A0A7J7FV86|A0A7J7FV86_CAMSI (65.7%, 3.28e-24)	Transmembrane protein OS=Camellia sinensis OX=4442 GN=HYC85_028426 PE=4 SV=1	-	-	tr|A0A7J7FV86|A0A7J7FV86_CAMSI (65.7%, 7.21e-22)	Transmembrane protein OS=Camellia sinensis OX=4442 GN=HYC85_028426 PE=4 SV=1	-	0.190377	0.168908	0.221889	0.0044438	0.00244989	0.00786714	0.0073873	0.00430688	0.0111051
CsSME02G259500	Chr2:102352244-102352993	+	0	0	0	-	-	CSS0030766.1 (98.9%, 2.20e-130)	-	-	-	-	-	-	tr|A0A4S4D4I7|A0A4S4D4I7_CAMSI (47.5%, 4.04e-20)	Kinesin motor domain-containing protein OS=Camellia sinensis var. sinensis OX=542762 GN=TEA_008089 PE=4 SV=1	-	-	tr|A0A4S4D4I7|A0A4S4D4I7_CAMSI (47.5%, 8.88e-18)	Kinesin motor domain-containing protein OS=Camellia sinensis var. sinensis OX=542762 GN=TEA_008089 PE=4 SV=1	-	0.190377	0.168908	0.221889	0.0044438	0.00244989	0.00786714	0.0073873	0.00430688	0.0111051
CsSME02G259600	Chr2:102466389-102468074	-	0	0	0	Protein of unknown function DUF247, plant (IPR004158)	-	CSS0048892.1 (98.2%, 0.0)	--	--	--	Plant protein of unknown function	Putative uncharacterized protein {ECO:0000313|EMBL:CAN62047.1} OS=Vitis vinifera (Grape) PE=4 SV=1	hypothetical protein VITISV_026044 [Vitis vinifera]	tr|A0A4S4ERT2|A0A4S4ERT2_CAMSI (98.2%, 0.0)	UPF0481 protein At3g02645 OS=Camellia sinensis var. sinensis OX=542762 GN=TEA_027519 PE=4 SV=1	sp|P0C897|Y3264_ARATH (48.1%, 1.98e-162)	Putative UPF0481 protein At3g02645 OS=Arabidopsis thaliana OX=3702 GN=At3g02645 PE=3 SV=1	tr|A0A4S4ERT2|A0A4S4ERT2_CAMSI (98.2%, 0.0)	UPF0481 protein At3g02645 OS=Camellia sinensis var. sinensis OX=542762 GN=TEA_027519 PE=4 SV=1	-	0.1949	0.181574	0.221889	0.0039024	0.00244989	0.00612912	0.0067149	0.00430688	0.00953108
CsSME02G259700	Chr2:102656355-102657967	-	0	0	0	-	-	CSS0024873.1 (100%, 1.19e-103)	--	--	General function prediction only	--	Uncharacterized protein {ECO:0000313|EMBL:KDP36742.1} OS=Jatropha curcas (Barbados nut) PE=4 SV=1	PREDICTED: RNA-binding protein 38-like [Nelumbo nucifera]	tr|A0A7J7HN54|A0A7J7HN54_CAMSI (74.6%, 3.99e-58)	MHD domain-containing protein OS=Camellia sinensis OX=4442 GN=HYC85_007149 PE=4 SV=1	sp|O22715|AP1M2_ARATH (57.6%, 2.73e-04)	AP-1 complex subunit mu-2 OS=Arabidopsis thaliana OX=3702 GN=AP1M2 PE=1 SV=1	tr|A0A7J7HN54|A0A7J7HN54_CAMSI (74.6%, 8.77e-56)	MHD domain-containing protein OS=Camellia sinensis OX=4442 GN=HYC85_007149 PE=4 SV=1	-	0.196696	0.181574	0.221889	0.0033725	0.00244989	0.00493184	0.0058553	0.00430688	0.00826381
CsSME02G259800	Chr2:102658733-102659890	-	0	0	0	AP-2 complex subunit mu, C-terminal superfamily (IPR036168)	-	CSS0030163.1 (99.6%, 2.03e-186)	Biological Process: transport (GO:0006810);;	K12393|1.35161e-31|nnu:104593121|K12393 AP-1 complex subunit mu | (RefSeq) AP-1 complex subunit mu-2	Intracellular trafficking, secretion, and vesicular transport	Adaptor complexes medium subunit family	Uncharacterized protein {ECO:0000313|EMBL:AFK36986.1} OS=Lotus japonicus (Lotus corniculatus var. japonicus) PE=2 SV=1	PREDICTED: AP-1 complex subunit mu-2 [Nelumbo nucifera]	tr|A0A4S4EE22|A0A4S4EE22_CAMSI (87.9%, 5.89e-123)	MHD domain-containing protein OS=Camellia sinensis var. sinensis OX=542762 GN=TEA_014228 PE=4 SV=1	sp|O22715|AP1M2_ARATH (69.0%, 8.82e-29)	AP-1 complex subunit mu-2 OS=Arabidopsis thaliana OX=3702 GN=AP1M2 PE=1 SV=1	tr|A0A4S4EE22|A0A4S4EE22_CAMSI (87.9%, 1.29e-120)	MHD domain-containing protein OS=Camellia sinensis var. sinensis OX=542762 GN=TEA_014228 PE=4 SV=1	-	0.196696	0.181574	0.221889	0.0033725	0.00244989	0.00493184	0.0058553	0.00430688	0.00826381
CsSME02G259900	Chr2:102796492-102798180	-	0	0	0	Protein of unknown function DUF247, plant (IPR004158)	-	CSS0004949.1 (99.8%, 0.0)	--	--	--	Plant protein of unknown function	Putative uncharacterized protein {ECO:0000313|EMBL:CAN62047.1} OS=Vitis vinifera (Grape) PE=4 SV=1	hypothetical protein VITISV_026044 [Vitis vinifera]	tr|A0A4S4EQ55|A0A4S4EQ55_CAMSI (99.6%, 0.0)	UPF0481 protein At3g02645 OS=Camellia sinensis var. sinensis OX=542762 GN=TEA_027514 PE=4 SV=1	sp|P0C897|Y3264_ARATH (48.6%, 4.88e-166)	Putative UPF0481 protein At3g02645 OS=Arabidopsis thaliana OX=3702 GN=At3g02645 PE=3 SV=1	tr|A0A4S4EQ55|A0A4S4EQ55_CAMSI (99.6%, 0.0)	UPF0481 protein At3g02645 OS=Camellia sinensis var. sinensis OX=542762 GN=TEA_027514 PE=4 SV=1	-	0.196437	0.181574	0.221889	0.0032407	0.00244989	0.00436626	0.0055338	0.00430688	0.00771425
CsSME02G260000	Chr2:102830370-102831481	-	0	0	0	Transmembrane protein DDB_G0292058-like (IPR040283)	-	CSS0034376.1 (100%, 1.79e-72)	--	--	--	--	Coffea canephora DH200=94 genomic scaffold, scaffold_2 {ECO:0000313|EMBL:CDO98194.1} OS=Coffea canephora (Robusta coffee) PE=4 SV=1	unnamed protein product [Coffea canephora]	tr|A0A7J7FV86|A0A7J7FV86_CAMSI (64.8%, 1.27e-24)	Transmembrane protein OS=Camellia sinensis OX=4442 GN=HYC85_028426 PE=4 SV=1	-	-	tr|A0A7J7FV86|A0A7J7FV86_CAMSI (64.8%, 2.80e-22)	Transmembrane protein OS=Camellia sinensis OX=4442 GN=HYC85_028426 PE=4 SV=1	-	0.195292	0.175905	0.221889	0.0031708	0.00244989	0.0039756	0.0052645	0.00430688	0.00717303
CsSME02G260100	Chr2:103055820-103061964	-	0	0	0	Protein of unknown function DUF247, plant (IPR004158)	-	CSS0019868.1 (99.0%, 3.75e-201)	--	--	--	Plant protein of unknown function	Putative uncharacterized protein {ECO:0000313|EMBL:CAN62047.1} OS=Vitis vinifera (Grape) PE=4 SV=1	PREDICTED: putative UPF0481 protein At3g02645 [Nicotiana sylvestris]	tr|A0A4S4ERT2|A0A4S4ERT2_CAMSI (99.3%, 2.17e-195)	UPF0481 protein At3g02645 OS=Camellia sinensis var. sinensis OX=542762 GN=TEA_027519 PE=4 SV=1	sp|P0C897|Y3264_ARATH (49.0%, 4.33e-68)	Putative UPF0481 protein At3g02645 OS=Arabidopsis thaliana OX=3702 GN=At3g02645 PE=3 SV=1	tr|A0A4S4ERT2|A0A4S4ERT2_CAMSI (99.3%, 4.78e-193)	UPF0481 protein At3g02645 OS=Camellia sinensis var. sinensis OX=542762 GN=TEA_027519 PE=4 SV=1	-	0.18889	0.163661	0.221889	0.0032318	0.00244989	0.00423175	0.0049406	0.00430688	0.00563216
CsSME02G269700	Chr2:110084830-110092658	+	0	0	0	-	-	CSS0048845.1 (83.8%, 6.34e-15)	-	-	-	-	-	-	-	-	-	-	-	-	-	0.159559	0.109718	0.219873	0.0054544	0.00428523	0.00638518	0.0084872	0.00782368	0.0096331
CsSME02G269800	Chr2:110181829-110182080	-	0	0	0	-	-	CSS0023860.1 (94.0%, 7.89e-52)	--	K17782|2.57075e-06|tcc:TCM_007648|K17782 mitochondrial intermembrane space import and assembly protein 40 | (RefSeq) Cox19-like CHCH family protein	--	--	Cox19-like CHCH family protein {ECO:0000313|EMBL:EOX99012.1} OS=Theobroma cacao (Cacao) PE=4 SV=1	--	tr|A0A7J7HYF4|A0A7J7HYF4_CAMSI (84.9%, 6.18e-44)	ADP-ribosylglycohydrolase OS=Camellia sinensis OX=4442 GN=HYC85_004381 PE=4 SV=1	-	-	tr|A0A7J7HYF4|A0A7J7HYF4_CAMSI (84.9%, 1.36e-41)	ADP-ribosylglycohydrolase OS=Camellia sinensis OX=4442 GN=HYC85_004381 PE=4 SV=1	-	0.169917	0.124469	0.219873	0.0054077	0.00428523	0.00600546	0.0085769	0.00782368	0.00967508
CsSME02G269900	Chr2:110191004-110191585	+	0	0	0	Equilibrative nucleoside transporter (IPR002259)	biological_process: nucleoside transmembrane transport (GO:1901642), cellular_component: membrane (GO:0016020), molecular_function: nucleoside transmembrane transporter activity (GO:0005337)	CSS0014224.1 (95.3%, 1.15e-131)	--	K15014|5.46451e-76|nnu:104595403|K15014 solute carrier family 29 (equilibrative nucleoside transporter), member 1/2/3 | (RefSeq) equilibrative nucleotide transporter 8	Nucleotide transport and metabolism	Nucleoside transporter	Putative uncharacterized protein {ECO:0000313|EMBL:CCB59600.1} OS=Vitis vinifera (Grape) PE=4 SV=1	PREDICTED: equilibrative nucleotide transporter 8 [Nelumbo nucifera]	tr|A0A7J7HXD8|A0A7J7HXD8_CAMSI (96.4%, 2.44e-131)	ADP,ATP carrier protein OS=Camellia sinensis OX=4442 GN=HYC85_004380 PE=3 SV=1	sp|Q84XI3|ENT8_ARATH (58.9%, 2.25e-58)	Equilibrative nucleotide transporter 8 OS=Arabidopsis thaliana OX=3702 GN=ETN8 PE=2 SV=1	tr|A0A7J7HXD8|A0A7J7HXD8_CAMSI (96.4%, 5.37e-129)	ADP,ATP carrier protein OS=Camellia sinensis OX=4442 GN=HYC85_004380 PE=3 SV=1	-	0.169917	0.124469	0.219873	0.0054077	0.00428523	0.00600546	0.0085769	0.00782368	0.00967508
CsSME02G270000	Chr2:110192855-110196575	-	0	0.371649	1.63036	Protein kinase domain (IPR000719), Bulb-type lectin domain (IPR001480), PAN/Apple domain (IPR003609), Serine/threonine-protein kinase, active site (IPR008271), Protein kinase-like domain superfamily (IPR011009), Protein kinase, ATP binding site (IPR017441), S-receptor-like serine/threonine-protein kinase (IPR024171), Bulb-type lectin domain superfamily (IPR036426)	biological_process: protein phosphorylation (GO:0006468), molecular_function: ATP binding (GO:0005524), molecular_function: protein kinase activity (GO:0004672), molecular_function: protein serine/threonine kinase activity (GO:0004674)	CSS0026656.1 (99.5%, 0.0)	Molecular Function: nucleotide binding (GO:0000166);; Molecular Function: protein kinase activity (GO:0004672);; Biological Process: phosphorylation (GO:0016310);;	--	--	Protein kinase domain	Uncharacterized protein {ECO:0000313|EMBL:ESR40521.1} OS=Citrus clementina PE=3 SV=1	PREDICTED: G-type lectin S-receptor-like serine/threonine-protein kinase SD2-5 [Vitis vinifera]	tr|A0A7J7HYH3|A0A7J7HYH3_CAMSI (99.6%, 0.0)	Receptor-like serine/threonine-protein kinase OS=Camellia sinensis OX=4442 GN=HYC85_004379 PE=3 SV=1	sp|Q8RWZ5|SD25_ARATH (55.2%, 4.76e-302)	G-type lectin S-receptor-like serine/threonine-protein kinase SD2-5 OS=Arabidopsis thaliana OX=3702 GN=SD25 PE=1 SV=1	tr|A0A7J7HYH3|A0A7J7HYH3_CAMSI (99.6%, 0.0)	Receptor-like serine/threonine-protein kinase OS=Camellia sinensis OX=4442 GN=HYC85_004379 PE=3 SV=1	-	0.169917	0.124469	0.219873	0.0054077	0.00428523	0.00600546	0.0085769	0.00782368	0.00967508
CsSME02G270100	Chr2:110211384-110211596	+	0	0	0	-	-	CSS0032955.1 (100%, 6.21e-46)	-	-	-	-	-	-	tr|A0A4S4CXM2|A0A4S4CXM2_CAMSI (40.0%, 9.40e-06)	HNHc domain-containing protein OS=Camellia sinensis var. sinensis OX=542762 GN=TEA_028048 PE=4 SV=1	-	-	-	-	-	0.177882	0.13428	0.219873	0.0054582	0.00428523	0.00641282	0.0087289	0.00782368	0.0100553
CsSME02G270200	Chr2:110289043-110289783	+	0	0	0	-	-	CSS0042417.1 (98.5%, 1.69e-37)	--	--	General function prediction only	Leucine Rich repeat	F-box/LRR-repeat protein 23, putative isoform 1 {ECO:0000313|EMBL:EOX96946.1} OS=Theobroma cacao (Cacao) PE=4 SV=1	F-box SKIP19 -like protein [Gossypium arboreum]	tr|A0A4S4D899|A0A4S4D899_CAMSI (99.1%, 8.38e-67)	AP2/ERF domain-containing protein OS=Camellia sinensis var. sinensis OX=542762 GN=TEA_026767 PE=4 SV=1	sp|Q9FIF5|P2C78_ARATH (53.8%, 6.79e-05)	Probable protein phosphatase 2C 78 OS=Arabidopsis thaliana OX=3702 GN=SAG113 PE=1 SV=1	tr|A0A4S4D899|A0A4S4D899_CAMSI (99.1%, 1.84e-64)	AP2/ERF domain-containing protein OS=Camellia sinensis var. sinensis OX=542762 GN=TEA_026767 PE=4 SV=1	-	0.177882	0.13428	0.219873	0.0054582	0.00428523	0.00641282	0.0087289	0.00782368	0.0100553
CsSME02G270300	Chr2:110290570-110292158	+	0	0.080165	0	Proteasome activator complex subunit 4 (IPR035309)	molecular_function: lysine-acetylated histone binding (GO:0070577), molecular_function: peptidase activator activity (GO:0016504), molecular_function: proteasome binding (GO:0070628)	CSS0018371.1 (96.0%, 1.78e-57)	--	K06699|0|vvi:100263530|K06699 proteasome activator subunit 4 | (RefSeq) proteasome activator subunit 4	Function unknown	Domain of unknown function (DUF3437)	Putative uncharacterized protein {ECO:0000313|EMBL:CBI39809.3} OS=Vitis vinifera (Grape) PE=4 SV=1	PREDICTED: proteasome activator subunit 4 [Vitis vinifera]	tr|A0A4S4DKN9|A0A4S4DKN9_CAMSI (92.2%, 2.57e-57)	DUF3437 domain-containing protein OS=Camellia sinensis var. sinensis OX=542762 GN=TEA_022842 PE=4 SV=1	sp|F4JC97|PSME4_ARATH (69.3%, 4.78e-39)	Proteasome activator subunit 4 OS=Arabidopsis thaliana OX=3702 GN=PA200 PE=2 SV=2	tr|A0A4S4DKN9|A0A4S4DKN9_CAMSI (92.2%, 5.65e-55)	DUF3437 domain-containing protein OS=Camellia sinensis var. sinensis OX=542762 GN=TEA_022842 PE=4 SV=1	-	0.177882	0.13428	0.219873	0.0054582	0.00428523	0.00641282	0.0087289	0.00782368	0.0100553
CsSME02G270400	Chr2:110292386-110293227	-	0.059992	0.132482	0.175908	Aluminum-activated malate transporter (IPR020966)	biological_process: malate transport (GO:0015743)	CSS0004076.1 (99.3%, 7.81e-104)	Biological Process: malate transport (GO:0015743);;	--	General function prediction only	Aluminium activated malate transporter	Uncharacterized protein {ECO:0000313|EMBL:KCW58861.1} OS=Eucalyptus grandis (Flooded gum) PE=4 SV=1	PREDICTED: aluminum-activated malate transporter 13-like [Pyrus x bretschneideri]	tr|A0A7J7GDG0|A0A7J7GDG0_CAMSI (99.3%, 3.35e-102)	Aluminum-activated malate transporter 9-like OS=Camellia sinensis OX=4442 GN=HYC85_024974 PE=3 SV=1	sp|Q9SJE8|ALMT2_ARATH (35.1%, 3.04e-17)	Aluminum-activated malate transporter 2 OS=Arabidopsis thaliana OX=3702 GN=ALMT2 PE=2 SV=2	tr|A0A7J7GDG0|A0A7J7GDG0_CAMSI (99.3%, 7.36e-100)	Aluminum-activated malate transporter 9-like OS=Camellia sinensis OX=4442 GN=HYC85_024974 PE=3 SV=1	-	0.177882	0.13428	0.219873	0.0054582	0.00428523	0.00641282	0.0087289	0.00782368	0.0100553
CsSME02G270500	Chr2:110294346-110295679	+	0	0	0	-	-	CSS0019905.1 (97.4%, 2.90e-20)	-	-	-	-	-	-	tr|A0A4S4EAA6|A0A4S4EAA6_CAMSI (100%, 3.47e-07)	FMN hydroxy acid dehydrogenase domain-containing protein OS=Camellia sinensis var. sinensis OX=542762 GN=TEA_029728 PE=4 SV=1	-	-	tr|A0A4S4EAA6|A0A4S4EAA6_CAMSI (100%, 7.62e-05)	FMN hydroxy acid dehydrogenase domain-containing protein OS=Camellia sinensis var. sinensis OX=542762 GN=TEA_029728 PE=4 SV=1	-	0.177882	0.13428	0.219873	0.0054582	0.00428523	0.00641282	0.0087289	0.00782368	0.0100553
CsSME02G270600	Chr2:110377214-110382136	+	45.7158	19.0449	24.7266	Methyl-CpG DNA binding (IPR001739), DNA-binding domain superfamily (IPR016177), Methyl-CpG-binding domain-containing protein 10/11 (IPR039622)	molecular_function: DNA binding (GO:0003677)	CSS0005443.1 (98.0%, 6.08e-148)	--	--	--	Methyl-CpG binding domain	Uncharacterized protein {ECO:0000313|EMBL:ESR40522.1} OS=Citrus clementina PE=4 SV=1	PREDICTED: methyl-CpG-binding domain-containing protein 10-like [Citrus sinensis]	tr|A0A7J7HWD4|A0A7J7HWD4_CAMSI (97.9%, 1.17e-170)	MBD domain-containing protein OS=Camellia sinensis OX=4442 GN=HYC85_004378 PE=4 SV=1	sp|Q9XI36|MBD10_ARATH (55.9%, 1.66e-41)	Methyl-CpG-binding domain-containing protein 10 OS=Arabidopsis thaliana OX=3702 GN=MBD10 PE=1 SV=1	tr|A0A7J7HWD4|A0A7J7HWD4_CAMSI (97.9%, 2.57e-168)	MBD domain-containing protein OS=Camellia sinensis OX=4442 GN=HYC85_004378 PE=4 SV=1	-	0.183943	0.134974	0.219873	0.005513	0.00428523	0.00655336	0.0088199	0.00782368	0.0100553
CsSME02G270700	Chr2:110410892-110414389	+	0	0	0	Glycoside hydrolase family 17 (IPR000490), Glycoside hydrolase superfamily (IPR017853), Glycoside hydrolase family 17, plant (IPR044965)	biological_process: carbohydrate metabolic process (GO:0005975), molecular_function: hydrolase activity, hydrolyzing O-glycosyl compounds (GO:0004553)	CSS0003092.1 (99.8%, 9.17e-292)	Molecular Function: hydrolase activity, hydrolyzing O-glycosyl compounds (GO:0004553);; Biological Process: carbohydrate metabolic process (GO:0005975);; Cellular Component: anchored component of membrane (GO:0031225);; Molecular Function: cation binding (GO:0043169);;	--	--	Glycosyl hydrolases family 17	Putative uncharacterized protein {ECO:0000313|EMBL:CBI36326.3} OS=Vitis vinifera (Grape) PE=3 SV=1	PREDICTED: glucan endo-1,3-beta-glucosidase 14 isoform X1 [Vitis vinifera]	tr|A0A4S4E6G3|A0A4S4E6G3_CAMSI (99.7%, 9.47e-269)	Beta-1,3-endoglucanase OS=Camellia sinensis var. sinensis OX=542762 GN=TEA_029477 PE=3 SV=1	sp|Q9ZQG9|E1314_ARATH (49.7%, 2.80e-109)	Glucan endo-1,3-beta-glucosidase 14 OS=Arabidopsis thaliana OX=3702 GN=At2g27500 PE=2 SV=2	tr|A0A4S4E6G3|A0A4S4E6G3_CAMSI (99.7%, 2.08e-266)	Beta-1,3-endoglucanase OS=Camellia sinensis var. sinensis OX=542762 GN=TEA_029477 PE=3 SV=1	-	0.189384	0.141235	0.219873	0.0056091	0.00428523	0.00690071	0.0090357	0.00782368	0.0106003
CsSME02G270800	Chr2:110479302-110484177	-	3.51249	5.17089	0	LURP-one-related (IPR007612), Tubby-like, C-terminal (IPR025659), LURP-one-related superfamily (IPR038595)	-	CSS0036012.1 (97.7%, 3.81e-149)	--	--	--	Tubby C 2	Uncharacterized protein {ECO:0000313|EMBL:EXB67293.1} OS=Morus notabilis PE=4 SV=1	hypothetical protein L484_025775 [Morus notabilis]	tr|A0A4S4EW09|A0A4S4EW09_CAMSI (99.1%, 4.60e-151)	Protein LURP-one-related 5-like OS=Camellia sinensis var. sinensis OX=542762 GN=TEA_005831 PE=3 SV=1	sp|Q9LVZ8|LOR12_ARATH (65.8%, 1.21e-86)	Protein LURP-one-related 12 OS=Arabidopsis thaliana OX=3702 GN=At3g15810 PE=2 SV=1	tr|A0A4S4EW09|A0A4S4EW09_CAMSI (99.1%, 1.01e-148)	Protein LURP-one-related 5-like OS=Camellia sinensis var. sinensis OX=542762 GN=TEA_005831 PE=3 SV=1	-	0.189384	0.141235	0.219873	0.0056091	0.00428523	0.00690071	0.0090357	0.00782368	0.0106003
CsSME02G270900	Chr2:110854739-110856852	-	53.2846	34.779	23.9562	LURP-one-related (IPR007612), Tubby-like, C-terminal (IPR025659), LURP-one-related superfamily (IPR038595)	-	CSS0001281.1 (99.5%, 1.34e-153)	--	--	--	Tubby C 2	Uncharacterized protein {ECO:0000313|EMBL:EEE83056.1} OS=Populus trichocarpa (Western balsam poplar) PE=4 SV=1	PREDICTED: protein LURP-one-related 12-like [Nicotiana tomentosiformis]	tr|A0A7J7HY41|A0A7J7HY41_CAMSI (99.5%, 2.12e-153)	Protein LURP-one-related 12-like OS=Camellia sinensis OX=4442 GN=HYC85_004376 PE=3 SV=1	sp|Q9LVZ8|LOR12_ARATH (66.8%, 3.23e-98)	Protein LURP-one-related 12 OS=Arabidopsis thaliana OX=3702 GN=At3g15810 PE=2 SV=1	tr|A0A7J7HY41|A0A7J7HY41_CAMSI (99.5%, 4.67e-151)	Protein LURP-one-related 12-like OS=Camellia sinensis OX=4442 GN=HYC85_004376 PE=3 SV=1	-	0.184939	0.135132	0.219873	0.0070871	0.0049477	0.00982103	0.0104887	0.00856024	0.0123896
CsSME02G271000	Chr2:110970147-110975999	+	0	14.3577	0.421068	Armadillo-like helical (IPR011989), Armadillo-type fold (IPR016024), Armadillo repeat protein ABAP1/ARIA (IPR044282)	-	CSS0014446.1 (74.1%, 3.15e-05)	Biological Process: MAPK cascade (GO:0000165);; Molecular Function: MAP kinase activity (GO:0004707);; Molecular Function: protein tyrosine kinase activity (GO:0004713);; Molecular Function: ATP binding (GO:0005524);; Biological Process: protein phosphorylation (GO:0006468);;	K04371|8.54563e-43|pmum:103322343|K04371 mitogen-activated protein kinase 1/3 [EC:2.7.11.24] | (RefSeq) mitogen-activated protein kinase homolog NTF6	Signal transduction mechanisms	Protein kinase domain	Uncharacterized protein {ECO:0000313|EMBL:AFK34250.1} OS=Lotus japonicus (Lotus corniculatus var. japonicus) PE=2 SV=1	unknown [Lotus japonicus]	tr|A0A7J7HWD3|A0A7J7HWD3_CAMSI (93.0%, 3.07e-27)	26S proteasome non-ATPase regulatory subunit 5 OS=Camellia sinensis OX=4442 GN=HYC85_004375 PE=4 SV=1	-	-	tr|A0A7J7HWD3|A0A7J7HWD3_CAMSI (93.0%, 6.75e-25)	26S proteasome non-ATPase regulatory subunit 5 OS=Camellia sinensis OX=4442 GN=HYC85_004375 PE=4 SV=1	-	0.175497	0.106221	0.219873	0.0076092	0.00558161	0.0101694	0.0108577	0.0096331	0.0123896
CsSME02G288000	Chr2:124565299-124566438	-	0	0	0	-	-	CSS0045970.1 (100%, 4.34e-55)	-	-	-	-	-	-	-	-	-	-	-	-	-	0.151422	0.0719507	0.22351	0.0066425	0.00582275	0.00845022	0.0093257	0.00883097	0.0101334
CsSME02G288100	Chr2:124574264-124585448	+	0.149024	0	0	-	-	CSS0020074.1 (100%, 5.98e-07)	Biological Process: alcohol metabolic process (GO:0006066);; Biological Process: cell-cell signaling (GO:0007267);; Molecular Function: choline dehydrogenase activity (GO:0008812);; Biological Process: embryo sac development (GO:0009553);; Biological Process: fatty acid omega-oxidation (GO:0010430);; Molecular Function: mandelonitrile lyase activity (GO:0046593);; Molecular Function: flavin adeni…	K15403|0|vvi:100246317|K15403 fatty acid omega-hydroxy dehydrogenase [EC:1.1.-.-] | (RefSeq) protein HOTHEAD	General function prediction only	GMC oxidoreductase	Coffea canephora DH200=94 genomic scaffold, scaffold_2 {ECO:0000313|EMBL:CDO97913.1} OS=Coffea canephora (Robusta coffee) PE=3 SV=1	PREDICTED: protein HOTHEAD-like isoform X1 [Nicotiana sylvestris]	-	-	-	-	-	-	-	0.151422	0.0719507	0.22351	0.0066425	0.00582275	0.00845022	0.0093257	0.00883097	0.0101334
CsSME02G288200	Chr2:124600600-124610393	-	0	0	0.123573	Protein kinase domain (IPR000719), Serine-threonine/tyrosine-protein kinase, catalytic domain (IPR001245), Serine/threonine-protein kinase, active site (IPR008271), Protein kinase-like domain superfamily (IPR011009), Protein kinase, ATP binding site (IPR017441)	biological_process: protein phosphorylation (GO:0006468), molecular_function: ATP binding (GO:0005524), molecular_function: protein kinase activity (GO:0004672)	CSS0017922.1 (99.8%, 0.0)	--	--	Signal transduction mechanisms	Protein tyrosine kinase	Putative uncharacterized protein {ECO:0000313|EMBL:CCB59342.1} OS=Vitis vinifera (Grape) PE=3 SV=1	PREDICTED: receptor-like serine/threonine-protein kinase ALE2 [Vitis vinifera]	tr|A0A4S4CYW0|A0A4S4CYW0_CAMSI (90.9%, 0.0)	Protein kinase domain-containing protein OS=Camellia sinensis var. sinensis OX=542762 GN=TEA_029670 PE=4 SV=1	sp|Q8RWW0|ALE2_ARATH (57.8%, 1.69e-190)	Receptor-like serine/threonine-protein kinase ALE2 OS=Arabidopsis thaliana OX=3702 GN=ALE2 PE=1 SV=1	tr|A0A4S4CYW0|A0A4S4CYW0_CAMSI (90.9%, 0.0)	Protein kinase domain-containing protein OS=Camellia sinensis var. sinensis OX=542762 GN=TEA_029670 PE=4 SV=1	-	0.167327	0.0786164	0.230999	0.0064585	0.00582275	0.00776063	0.0093065	0.00883097	0.00994105
CsSME02G288300	Chr2:124620542-124621030	+	2.35706	0.780108	3.97525	Protein of unknown function DUF538 (IPR007493), At5g01610-like superfamily (IPR036758)	-	CSS0020277.1 (78.5%, 1.67e-91)	--	--	--	Protein of unknown function, DUF538	Uncharacterized protein {ECO:0000313|EMBL:EOX95123.1} OS=Theobroma cacao (Cacao) PE=4 SV=1	Uncharacterized protein TCM_004684 [Theobroma cacao]	tr|A0A7J7GBM5|A0A7J7GBM5_CAMSI (78.5%, 2.64e-91)	DUF538 family protein OS=Camellia sinensis OX=4442 GN=HYC85_024847 PE=4 SV=1	-	-	tr|A0A7J7GBM5|A0A7J7GBM5_CAMSI (78.5%, 5.81e-89)	DUF538 family protein OS=Camellia sinensis OX=4442 GN=HYC85_024847 PE=4 SV=1	-	0.167327	0.0786164	0.230999	0.0064585	0.00582275	0.00776063	0.0093065	0.00883097	0.00994105
CsSME02G288400	Chr2:124725295-124726308	+	79.841	14.1728	39.8141	Late embryogenesis abundant protein, LEA_2 subgroup (IPR004864)	-	CSS0025872.1 (100%, 7.96e-126)	--	--	--	Late embryogenesis abundant protein	Coffea canephora DH200=94 genomic scaffold, scaffold_2 {ECO:0000313|EMBL:CDO97911.1} OS=Coffea canephora (Robusta coffee) PE=4 SV=1	unnamed protein product [Coffea canephora]	tr|A0A4S4DY94|A0A4S4DY94_CAMSI (99.6%, 1.34e-157)	LEA_2 domain-containing protein OS=Camellia sinensis var. sinensis OX=542762 GN=TEA_006393 PE=4 SV=1	-	-	tr|A0A4S4DY94|A0A4S4DY94_CAMSI (99.6%, 2.95e-155)	LEA_2 domain-containing protein OS=Camellia sinensis var. sinensis OX=542762 GN=TEA_006393 PE=4 SV=1	-	0.182228	0.0965366	0.230999	0.0063806	0.00582275	0.00724571	0.009371	0.00883097	0.0102264
[truncated: 4,613 more rows]
